# Supplementary material for: A Novel Approach to Helicobacter pylori Pan-Genome Analysis for Identification of Genomic Islands
Source: PLoS One. 2016 Aug 9;11(8):e0159419. doi: 10.1371/journal.pone.0159419 (PMC4978471; doi:10.1371/journal.pone.0159419)
Supplement: S2 Table — (XLS) [file pone.0159419.s007.xls]

## Sheet: mobility_table.txt
S2 Table H. pylori accesory orthologous groups (OGs) analyzed in this study
OG-ID	CGC-ID	Mobility	OccurrencePattern	GeneName	Description	SouthAfrica7	J99	Gambia94	SJM180	26695	HPAG1	Lithuania75	G27	P12	B38	B8	India7	Santal49	PeCan4	Puno120	Puno135	Shi470	Sat464	Cuz20	v225d	35A	F57	F30	F16	83	Oki310	51	F32	52	Oki113
1317	1	core	_BBCDDDDD_DEEFGGGGGGHHHHHHHHHH	cagA	Cag pathogenicity island protein		jhp0495	HPGAM_02795	HPSJM_02765	HP0547	HPAG1_0524	HPLT_02705	HPG27_507	HPP12_0555		HPB8_741	HPIN_04145	HPSNT_02820	HPPC_02715	HPPN120_02680	HPPN135_02705	HPSH_04145 HPSH_04215	HPSAT_04065	HPCU_03005	HPV225_0552	HMPREF4655_21054	HPF57_0574	HPF30_0779	HPF16_0811	HMPREF0462_0869	HOki310_1_0786	KHP_0771	HPF32_0523	HPKB_0795	HOki113_1_0565
1352	1	core	_BBCDDDDD_DEEFGGGGGGHHHHHHHHHH	cag1	Cag pathogenicity island protein		jhp0469	HPGAM_02655	HPSJM_02685	HP0520	HPAG1_0495	HPLT_02575	HPG27_479	HPP12_0527		HPB8_725	HPIN_04300	HPSNT_02680	HPPC_02560	HPPN120_02525	HPPN135_02545	HPSH_04325	HPSAT_04175	HPCU_02835	HPV225_0516	HMPREF4655_21085	HPF57_0550	HPF30_0803	HPF16_0834	HMPREF0462_0901	HOki310_1_0808	KHP_0798	HPF32_0500	mHPKB_0821	HOki113_1_0542
1354	1	core	_BBCDDDDD_DEEFGGGGGGHHHHHHHHHH	cag4	Cag island protein		jhp0472	HPGAM_02670	HPSJM_02670	HP0523	HPAG1_0498	HPLT_02590	HPG27_482	HPP12_0530		HPB8_722	HPIN_04285	HPSNT_02695	HPPC_02570	HPPN120_02535	HPPN135_02560	mHPSH_04310	HPSAT_04165	HPCU_02850	HPV225_0518	HMPREF4655_21082	HPF57_0553	HPF30_0801	HPF16_0832	mHMPREF0462_0898	HOki310_1_0806	mKHP_0796	HPF32_0502	HPKB_0819	HOki113_1_0544
1356	1	core	_BBCDDDDD_DEEFGGGGGGHHHHHHHHHH	cagX	Cag pathogenicity island protein		jhp0477	HPGAM_02700	HPSJM_02645	HP0528	mHPAG1_0504	HPLT_02620	HPG27_487	HPP12_0535		HPB8_715	aHInd7_1_030 aHInd7_1_029	HPSNT_02720	HPPC_02605	HPPN120_02570	HPPN135_02590	HPSH_04280	HPSAT_04135	HPCU_02890	HPV225_0523	HMPREF4655_21076	HPF57_0558	HPF30_0796	HPF16_0827	HMPREF0462_0891	HOki310_1_0801	KHP_0791	HPF32_0507	HPKB_0814	HOki113_1_0549
1360	1	core	_BBCDDDDD_DEEFGGGGGGHHHHHHHHHH	cagZ	Cag pathogenicity island protein		jhp0475	HPGAM_02690	HPSJM_02655	HP0526	HPAG1_0501	HPLT_02605	HPG27_485	HPP12_0533		HPB8_717	HPIN_04270	HPSNT_02710	HPPC_02585	HPPN120_02555	HPPN135_02575	HPSH_04295	HPSAT_04150	HPCU_02865	mHPV225_0521	HMPREF4655_21079	HPF57_0556	HPF30_0798	HPF16_0829	HMPREF0462_0895	HOki310_1_0803	KHP_0793	HPF32_0505	HPKB_0816	HOki113_1_0547
1361	1	core	_BBCDDDDD_DEEFGGGGGGHHHHHHHHHH	cagS	Cag pathogenicity island protein		jhp0482	HPGAM_02725	HPSJM_02620	HP0534	HPAG1_0510	HPLT_02645	HPG27_492	HPP12_0540		HPB8_710	HPIN_04225	HPSNT_02745	HPPC_02630	HPPN120_02595	HPPN135_02615	HPSH_04255	HPSAT_04110	HPCU_02915	mHPV225_0528	HMPREF4655_21071	HPF57_0563	HPF30_0791	HPF16_0822	HMPREF0462_0886	HOki310_1_0796	KHP_0786	HPF32_0512	HPKB_0809	HOki113_1_0553
1364	1	core	_BBCDDDDD_DEEFGGGGGGHHHHHHHHHH	cagV	Cag pathogenicity island protein		jhp0479	HPGAM_02710	HPSJM_02635	HP0530	HPAG1_0506	HPLT_02630	HPG27_489	HPP12_0537		HPB8_713	HPIN_04240	HPSNT_02730	HPPC_02615	HPPN120_02580	HPPN135_02600	HPSH_04270	HPSAT_04125	HPCU_02900	HPV225_0525	HMPREF4655_21074	HPF57_0560	HPF30_0794	HPF16_0825	HMPREF0462_0889	HOki310_1_0799	KHP_0789	HPF32_0509	HPKB_0812	HOki113_1_0551
1365	1	core	_BBCDDDDD_DEEFGGGGGGHHHHHHHHHH	cagT	Cag pathogenicity island protein		jhp0481	HPGAM_02720	HPSJM_02625	HP0532	HPAG1_0508	HPLT_02640	HPG27_491	HPP12_0539		HPB8_711	HPIN_04230	HPSNT_02740	HPPC_02625	HPPN120_02590	HPPN135_02610	HPSH_04260	HPSAT_04115	HPCU_02910	HPV225_0527	HMPREF4655_21072	HPF57_0562	HPF30_0792	HPF16_0823	HMPREF0462_0887	HOki310_1_0797	KHP_0787	HPF32_0511	HPKB_0810	HOki113_1_0552
1366	1	core	_BBCDDDDD_DEEFGGGGGGHHHHHHHHHH	virB11_1	Cag pathogenicity island protein		jhp0474	HPGAM_02685	HPSJM_02660	HP0525	HPAG1_0500	HPLT_02600	HPG27_484	HPP12_0532		HPB8_718	HPIN_04275	HPSNT_02705	HPPC_02580	HPPN120_02550	HPPN135_02570	HPSH_04300	HPSAT_04155	HPCU_02860	HPV225_0520	HMPREF4655_21080	HPF57_0555	HPF30_0799	HPF16_0830	mHMPREF0462_0896	HOki310_1_0804	KHP_0794	HPF32_0504	HPKB_0817	HOki113_1_0546
1367	1	core	_BBCDDDDD_DEEFGGGGGGHHHHHHHHHH	cag3	Cag pathogenicity island protein		jhp0471	HPGAM_02665	HPSJM_02675	HP0522	HPAG1_0497	HPLT_02585	HPG27_481	HPP12_0529		HPB8_723	HPIN_04290	HPSNT_02690	HPPC_02565	HPPN120_02530	HPPN135_02555	HPSH_04315	mHPSAT_04170	HPCU_02845	HPV225_0517	HMPREF4655_21083	HPF57_0552	HPF30_0802	HPF16_0833	HMPREF0462_0899	HOki310_1_0807	KHP_0797	HPF32_0501	HPKB_0820	HOki113_1_0543
1368	1	core	_BBCDDDDD_DEEFGGGGGGHHHHHHHHHH	cagW	Cag pathogenicity island protein		jhp0478	HPGAM_02705	HPSJM_02640	HP0529	HPAG1_0505	HPLT_02625	HPG27_488	HPP12_0536		HPB8_714	HPIN_04245	HPSNT_02725	HPPC_02610	HPPN120_02575	HPPN135_02595	HPSH_04275	HPSAT_04130	HPCU_02895	HPV225_0524	HMPREF4655_21075	HPF57_0559	HPF30_0795	HPF16_0826	HMPREF0462_0890	HOki310_1_0800	KHP_0790	HPF32_0508	HPKB_0813	HOki113_1_0550
1369	1	core	_BBCDDDDD_DEEFGGGGGGHHHHHHHHHH	cag5	Cag pathogenicity island protein		jhp0473	HPGAM_02680	HPSJM_02665	HP0524	HPAG1_0499	HPLT_02595	HPG27_483	HPP12_0531		HPB8_719	HPIN_04280	HPSNT_02700	HPPC_02575	aHPu120_1_026	HPPN135_02565	HPSH_04305	HPSAT_04160	HPCU_02855	HPV225_0519	HMPREF4655_21081	HPF57_0554	HPF30_0800	HPF16_0831	HMPREF0462_0897	HOki310_1_0805	KHP_0795	HPF32_0503	HPKB_0818	HOki113_1_0545
1370	1	core	_BBCDDDDD_DEEFGGGGGGHHHHHHHHHH	cagY	Cag pathogenicity island protein		jhp0476(1)	HPGAM_02695(1)	HPSJM_02650(1)	HP0527(1)	HPAG1_0502(1)	HPLT_02610(1)	aHPG27_042(1)	HPP12_0534(1)		HPB8_716(1)	HPIN_04260(1)	HPSNT_02715(1)	aHPeC_1_025(1)	HPPN120_02565(1)	HPPN135_02585(1)	HPSH_04285(1)	HPSAT_04140(1)	aHCuz_1_024(1)	HPV225_0522(1)	HMPREF4655_21077(1)	HPF57_0557(1)	HPF30_0797(1)	HPF16_0828(1)	HMPREF0462_0893(1) HMPREF0462_0892(1)	HOki310_1_0802(1)	KHP_0792(1)	HPF32_0506(1)	HPKB_0815(1)	HOki113_1_0548(1)
1338	1	core	_BBCDDDDD_DEEFGGGGGGHHHHH_HHHH	cagC	Cag pathogenicity island protein		jhp0494	HPGAM_02780	HPSJM_02560	HP0546	HPAG1_0522	HPLT_02695	HPG27_505	HPP12_0553		mHPB8_697	HPIN_04155	HPSNT_02810	HPPC_02705	HPPN120_02670	HPPN135_02695	HPSH_04155 HPSH_04230	HPSAT_04080	HPCU_02985	HPV225_0550	HMPREF4655_21056	HPF57_0573	HPF30_0780	HPF16_0812	HMPREF0462_0871		KHP_0773	HPF32_0522	HPKB_0797	HOki113_1_0564
1390	1	core	_BBCDDDDD_DEEFGGG_GGHHHHHHHHHH	cagG	Cag pathogenicity island protein		jhp0490	HPGAM_02760	HPSJM_02580	HP0542	HPAG1_0517	HPLT_02675	HPG27_501	HPP12_0549		HPB8_701	HPIN_04175	HPSNT_02790	HPPC_02685	HPPN120_02645	HPPN135_02675	HPSH_04175		HPCU_02965	HPV225_0546	HMPREF4655_21060	HPF57_0569	HPF30_0784	HPF16_0816	HMPREF0462_0875	HOki310_1_0790	KHP_0777	HPF32_0518	HPKB_0801	HOki113_1_0560
1394	1	core	_BBCDDDDD_DEEFGGG_GGHHHHHHHHHH	cagD	Cag pathogenicity island protein		jhp0493	HPGAM_02775	mHPSJM_02565	HP0545	mHPAG1_0521	HPLT_02690	HPG27_504	HPP12_0552		mHPB8_698	mHPIN_04160	HPSNT_02805	HPPC_02700	HPPN120_02665	HPPN135_02690	HPSH_04160		HPCU_02980	mHPV225_0549	mHMPREF4655_21057	HPF57_0572	HPF30_0781	HPF16_0813	mHMPREF0462_0872	HOki310_1_0787	KHP_0774	HPF32_0521	HPKB_0798	HOki113_1_0563
1395	1	core	_BBCDDDDD_DEEFGGG_GGHHHHHHHHHH	cagL	Cag pathogenicity island protein		jhp0487	HPGAM_02745	HPSJM_02600	HP0539	HPAG1_0514	HPLT_02660	HPG27_497	HPP12_0546		HPB8_704	HPIN_04190	HPSNT_02775	HPPC_02665	HPPN120_02630	HPPN135_02660	HPSH_04195		HPCU_02950	HPV225_0543	HMPREF4655_21063	HPF57_0566	HPF30_0787	HPF16_0819	HMPREF0462_0878	HOki310_1_0793	KHP_0780	HPF32_0515	HPKB_0804	HOki113_1_0557
1396	1	core	_BBCDDDDD_DEEFGGG_GGHHHHHHHHHH	cagF	Cag pathogenicity island protein		jhp0491	HPGAM_02765	HPSJM_02575	HP0543	HPAG1_0518	HPLT_02680	HPG27_502	HPP12_0550		HPB8_700	HPIN_04170	HPSNT_02795	HPPC_02690	HPPN120_02650	HPPN135_02680	HPSH_04170		HPCU_02970	HPV225_0547	HMPREF4655_21059	HPF57_0570	HPF30_0783	HPF16_0815	HMPREF0462_0874	HOki310_1_0789	KHP_0776	HPF32_0519	HPKB_0800	HOki113_1_0561
1397	1	core	_BBCDDDDD_DEEFGGG_GGHHHHHHHHHH	cagN	Cag pathogenicity island protein		jhp0486	HPGAM_02740	HPSJM_02605	HP0538	HPAG1_0513	HPLT_02655	HPG27_496	HPP12_0545		mHPB8_705	HPIN_04195	HPSNT_02770	HPPC_02660	HPPN120_02625	HPPN135_02655	HPSH_04200		HPCU_02945	HPV225_0542	HMPREF4655_21064	HPF57_0565	HPF30_0788	HPF16_0820	HMPREF0462_0879	HOki310_1_0794	KHP_0781	HPF32_0514	HPKB_0805	HOki113_1_0556
1399	1	core	_BBCDDDDD_DEEFGGG_GGHHHHHHHHHH	cagH	Cag island protein		jhp0489	HPGAM_02755	mHPSJM_02590	mHP0541	HPAG1_0516	HPLT_02670	mHPG27_499	HPP12_0548		HPB8_702	HPIN_04180	HPSNT_02785	mHPPC_02675	HPPN120_02640	HPPN135_02670	mHPSH_04185		mHPCU_02960	HPV225_0545	mHMPREF4655_21061	HPF57_0568	HPF30_0785	HPF16_0817	HMPREF0462_0876	HOki310_1_0791	KHP_0778	HPF32_0517	HPKB_0802	HOki113_1_0559
1400	1	core	_BBCDDDDD_DEEFGGG_GGHHHHHHHHHH	cagE	Cag pathogenicity island protein E		jhp0492	HPGAM_02770	HPSJM_02570	HP0544	HPAG1_0519 HPAG1_0520	HPLT_02685	HPG27_503	HPP12_0551		mHPB8_699	HPIN_04165	HPSNT_02800	HPPC_02695	aHPu120_1_028 aHPu120_1_027	HPPN135_02685	mHPSH_04165		HPCU_02975	mHPV225_0548	HMPREF4655_21058	HPF57_0571	HPF30_0782	HPF16_0814	HMPREF0462_0873	HOki310_1_0788	KHP_0775	HPF32_0520	HPKB_0799	HOki113_1_0562
1401	1	core	_BBCDDDDD_DEEFGGG_GGHHHHHHHHHH	cagI	Cag pathogenicity island protein		jhp0488	HPGAM_02750	HPSJM_02595	mHP0540	HPAG1_0515	HPLT_02665	HPG27_498	HPP12_0547		mHPB8_703	HPIN_04185	HPSNT_02780	HPPC_02670	HPPN120_02635	HPPN135_02665	HPSH_04190		HPCU_02955	HPV225_0544	HMPREF4655_21062	HPF57_0567	HPF30_0786	HPF16_0818	HMPREF0462_0877	HOki310_1_0792	KHP_0779	HPF32_0516	HPKB_0803	HOki113_1_0558
1402	1	core	_BBCDDDDD_DEEFGGG_GGHHHHHHHHHH	cagM	Cag pathogenicity island protein		jhp0485	HPGAM_02735	HPSJM_02610	HP0537	HPAG1_0512	HPLT_02650	HPG27_495	HPP12_0544		HPB8_706	HPIN_04200	HPSNT_02765	HPPC_02655	HPPN120_02620	HPPN135_02650	HPSH_04205		HPCU_02940	HPV225_0541	HMPREF4655_21065	HPF57_0564	HPF30_0789	HPF16_0821	HMPREF0462_0880	HOki310_1_0795	KHP_0782	HPF32_0513	HPKB_0806	HOki113_1_0555
1794	2	intermediate	__B___D____E______G___________		Hypothetical protein			HPGAM_01025				HPLT_07750					HPIN_06135							HPCU_00975
1801	2	intermediate	__B___D____E______G___________		Hypothetical protein			HPGAM_01020				HPLT_07745					HPIN_06140							HPCU_00970
1813	2	intermediate	__B___D____E______G___________		Hypothetical protein			HPGAM_01010				HPLT_07735					HPIN_06150							HPCU_00960
1817	2	intermediate	__B___D____E______G___________		Hypothetical protein			HPGAM_01015				HPLT_07740					HPIN_06145							HPCU_00965
1830	2	intermediate	__B________E______G___________		Hypothetical protein			HPGAM_01060									HPIN_06100							HPCU_01010
1834	2	intermediate	__B________E______G___________		Hypothetical protein			HPGAM_01055									HPIN_06105							HPCU_01005
1844	2	intermediate	__B________E______G___________		Hypothetical protein			HPGAM_01040									HPIN_06120							HPCU_00990
1853	2	intermediate	__B________E______G___________		Hypothetical protein			HPGAM_01050									HPIN_06110							HPCU_01000
1854	2	intermediate	__B________E______G___________		Hypothetical protein			HPGAM_01085									HPIN_06075							HPCU_01035
1858	2	intermediate	__B________E______G___________		Hypothetical protein			HPGAM_01080									HPIN_06080							HPCU_01030
1860	2	intermediate	__B________E______G___________		Hypothetical protein			HPGAM_01105									HPIN_06055							mHPCU_01055
1869	2	intermediate	__B________E______G___________		Hypothetical protein			HPGAM_01035									HPIN_06125							HPCU_00985
1870	2	intermediate	__B________E______G___________		Hypothetical protein			HPGAM_01100									HPIN_06060							HPCU_01050
1873	2	intermediate	__B________E______G___________		Hypothetical protein			HPGAM_01030									HPIN_06130							HPCU_00980
1875	2	intermediate	__B________E______G___________		Hypothetical protein			HPGAM_01045									HPIN_06115							HPCU_00995
1881	2	intermediate	__B________E______G___________		Hypothetical protein			HPGAM_01090									HPIN_06070							HPCU_01040
1889	2	intermediate	__B________E______G___________		Phage-related CUP0950-like protein			HPGAM_01065									HPIN_06095							HPCU_01015
1891	2	intermediate	__B________E______G___________		Mosaic CUP1551/CUP0957-like protein			HPGAM_01075									HPIN_06085							HPCU_01025
1766	2	mobile	__B___D__D_E______G___________		Hypothetical protein			HPGAM_01005				HPLT_07730			aHB38_1_131		HPIN_06155							HPCU_00955
1644	3	intermediate	____D_DDDD_EE_GG___G__________		Hypothetical protein HP0454					mHP0454(2)		HPLT_05005	HPG27_939	HPP12_0981	aHB38_1_092(2)		HPIN_05020(2)	HPSNT_05075(1)		HPPN120_04875(2)	HPPN135_04900(2)				mHPV225_1012(1)
1663	3	intermediate	____D_DDDD_E__GG___G__________		Hypothetical protein HPG27_941					HP0453(2)		aHLit75_1_069 aHLit75_1_070	mHPG27_941(1)	HPP12_0982(1)	aHB38_1_094(2) aHB38_1_093(1)		aHInd7_1_045			aHPu120_1_048(2)	HPPN135_04905(2)				HPV225_1014(2)
1665	3	intermediate	____D_DDDD_E__GG___G__________		Hypothetical protein HPG27_941					HP0453(3)		aHLit75_1_068	mHPG27_941(2)	HPP12_0982(2)	aHB38_1_093(2)		aHInd7_1_044			aHPu120_1_048(3) aHPu120_1_047	HPPN135_04905(3)				HPV225_1014(3)
1684	3	intermediate	____D_DDDD____GG___G__________		Hypothetical protein HPG27_944					mHP0430		HPLT_05055	HPG27_944	mHPP12_0992	mHELPY_0993					HPPN120_04915	HPPN135_04940				HPV225_1025
1688	3	intermediate	____D_DDDD____GG___G__________		Protein phosphatase 2 C-like protein					HP0431		HPLT_05050	HPG27_943	HPP12_0991	aHB38_1_097 aHB38_1_098					HPPN120_04910	HPPN135_04935				HPV225_1024
1697	3	intermediate	____D_DDDD____GG___G__________		Protein kinase C-like protein					HP0432		HPLT_05045(1)	HPG27_942	HPP12_0990 HPP12_0989	HELPY_0990(1)					HPPN120_04905(1)	HPPN135_04930(1)				HPV225_1023(1)
1686	3	intermediate	____D_DD_D_E__GG___G__________		Hypothetical protein HP0454					mHP0454(1)		HPLT_05010	mHPG27_940		aHB38_1_092(1)		HPIN_05020(1)			HPPN120_04875(1)	HPPN135_04900(1)				HPV225_1013
1708	3	intermediate	____D_D_DD____GG___G__________		Hypothetical protein HP0434					HP0434(1)		aHLit75_1_072		HPP12_0987	HELPY_0989(1)					HPPN120_04900(1)	HPPN135_04925(1)				HPV225_1022(1)
1718	3	intermediate	____D_D_DD____GG___G__________		Hypothetical protein HP0434					HP0434(2)		aHLit75_1_071(1)		HPP12_0986	HELPY_0989(2)					HPPN120_04900(2)	HPPN135_04925(2)				HPV225_1022(2)
1725	3	intermediate	____D_D_DD____GG___G__________		Hypothetical protein HPP12_0984					HP0435(2)		aHLit75_1_071(3)		HPP12_0984(1)	HELPY_0989(4)					HPPN120_04900(4)	HPPN135_04925(4)				HPV225_1022(4)
1731	3	intermediate	____D_D_DD____GG___G__________		Hypothetical protein HP0453					HP0453(1)		HPLT_05030		HPP12_0983	aHB38_1_094(1)					aHPu120_1_048(1)	HPPN135_04905(1)				HPV225_1014(1)
1732	3	intermediate	____D_D_DD____GG___G__________		Hypothetical protein HPP12_0984					mHP0452(2)		aHLit75_1_071(4)		HPP12_0984(2)	aHB38_1_095					HPPN120_04890(4)	HPPN135_04910(4)				mHPV225_1015
1740	3	intermediate	____D_D_DD____GG___G__________		Serine/threonine kinase C-like protein					HP0433		HPLT_05045(2)		HPP12_0988	HELPY_0990(2)					HPPN120_04905(2)	HPPN135_04930(2)				HPV225_1023(2)
1608	3	intermediate	______DDDD_EE_GG___G__________		Hypothetical protein HPP12_0980							aHLit75_1_067(1)	HPG27_938	HPP12_0980(1)	aHB38_1_092(3)		HPIN_05020(3)	HPSNT_05075(2)		HPPN120_04870(1)	HPPN135_04900(3)				mHPV225_1012(2)
1656	3	intermediate	______DDDD_EE_GG___G__________		Ref|YP_002301612.1| hypothetical protein HPP12_0980							aHLit75_1_067(2)	mHPG27_937	HPP12_0980(2)	aHB38_1_091(1)		aHInd7_1_043(1)	HPSNT_05070(1)		HPPN120_04870(2)	HPPN135_04900(4)				mHPV225_1012(3)
1528	4	mobile	ABB_D__DD_D_EF_GG_G_HHH_______	virB4_2	DNA transfer protein	HPSA_04725(1) HPSA_07565(2)	mjhp0917	HPGAM_05100(1)		mHP0441(2)			aHPG27_073(1) aHPG27_072(2)	aHPP12_017(2)		HPB8_486(1)		HPSNT_00465(1)	HPPC_07695(2)		HPPN135_05185(1)	HPSH_04615(1)		HPCU_01200(1)		aH35A_1_030	HPF57_0107(2) HPF57_0283(1)	HPF30_1207(2)
1536	4	mobile	ABB_D__DD_D_EF_GG_G_HHH_______	topA	DNA topoisomerase I	HPSA_07585(2) mHPSA_04720(3)	aHPJ99_025	HPGAM_05105(3)		HP0440(3)			mHPG27_964(3)	aHPP12_014(2)		HPB8_487(3)		aHSan49_1_010(1)	HPPC_07700(3)		aHPu135_1_040(2)	HPSH_04610(3)		HPCU_01205(3)		HMPREF4655_20327(3)	HPF57_0284(3) HPF57_0109(2)	HPF30_1205(2)
1594	4	mobile	ABB____DD_D_EF_GG_G__H________	virB9-1	Component of conjugal plasmid transfer system	HPSA_07595 HPSA_04705	mjhp0922m m2jhp0922m	HPGAM_05110					HPG27_966	HPP12_0463		HPB8_490 HPB8_491		HPSNT_00440	HPPC_07710		HPPN135_05160	HPSH_04595		HPCU_01220			HPF57_0287
1641	4	mobile	ABB____DD___E__GG_G__H________	virB4_3	DNA transfer protein	HPSA_04725(2)	mjhp0918	HPGAM_05100(2)					aHPG27_073(2)	aHPP12_016				HPSNT_00465(2)			HPPN135_05185(2)	HPSH_04615(2)		HPCU_01200(2)			HPF57_0283(2)
1593	4	mobile	AB__D__DD_D_EF_GG_G__H________	comB8-2	VirB8 type IV secretion protein	HPSA_04710 HPSA_07590(2)	jhp0921			HP0439(2)			HPG27_965	HPP12_0464(2)		HPB8_489		HPSNT_00445	HPPC_07705(2)		HPPN135_05165	HPSH_04600		HPCU_01215			HPF57_0286
1600	4	mobile	A_B____DD_D_EF_GG_G__H________		Hypothetical protein HPSH_04580	HPSA_04695 HPSA_07605		HPGAM_05125					HPG27_968	HPP12_0461		HPB8_494		HPSNT_00430	HPPC_07720		HPPN135_05150	HPSH_04580		HPCU_01235			HPF57_0289
1620	4	mobile	A_B____DD_D_EF_GG_G__H________		Hypothetical protein HPSH_04570	HPSA_04685		HPGAM_05135					HPG27_969	HPP12_0459		HPB8_496		HPSNT_00420	HPPC_07730		HPPN135_05140	HPSH_04570		HPCU_01245			HPF57_0291
1624	4	mobile	A_B____DD_D_EF_GG_G__H________		Hypothetical protein HPSH_04575	HPSA_04690		HPGAM_05130					aHPG27_074	HPP12_0460		HPB8_495		HPSNT_00425	HPPC_07725		HPPN135_05145	HPSH_04575		HPCU_01240			HPF57_0290
1625	4	mobile	A_B____DD_D_EF_GG_G__H________		Hypothetical protein HPSH_04555	HPSA_04670		HPGAM_05150					HPG27_972	HPP12_0456		HPB8_499		HPSNT_00405	HPPC_07745		HPPN135_05125	HPSH_04555		HPCU_01260			HPF57_0294
1627	4	mobile	A_B____DD_D_EF_GG_G__H________		Hypothetical protein HPSH_04560	HPSA_04675		HPGAM_05145					HPG27_971	HPP12_0457		HPB8_498		HPSNT_00410	HPPC_07740		HPPN135_05130	HPSH_04560		HPCU_01255			HPF57_0293
1629	4	mobile	A_B____DD_D_EF_GG_G__H________	virB11-1	VirB11 type IV secretion ATPase	HPSA_04680		HPGAM_05140					HPG27_970	HPP12_0458		HPB8_497		HPSNT_00415	HPPC_07735		HPPN135_05135	HPSH_04565		HPCU_01250			HPF57_0292
1583	4	mobile	A___D__DD_D_EF_GG_G__H________	virB3-1	VirB3 type IV secretion protein	HPSA_04730 HPSA_07560				HP0442			HPG27_962	HPP12_0468		aHB8_1_007		HPSNT_00470	HPPC_07690		HPPN135_05190	HPSH_04620		HPCU_01195			HPF57_0106 HPF57_0282
1598	4	mobile	A___D__DD_D__F__G_G_HHH_______	virB2-1	VirB2 type IV secretion protein	HPSA_07555				HP0443			HPG27_961	HPP12_0469		aHB8_1_006			HPPC_07685			HPSH_04625		HPCU_01190		mHMPREF4655_20322	HPF57_0105 HPF57_0281	HPF30_1208
1872	5	intermediate	___________E______G____H______		DNA primase DNA G												HPIN_06035 HPIN_06030							HPCU_01070					HPF16_0468
1799	5	mobile	_____D_____E______G____H______		Mosaic CUP0956/HP1116/jhp1044-like protein						HPAG1_0174						HPIN_06045(1)							HPCU_01060(1)					HPF16_0466(1)
1787	5	mobile	_________D_E______G____H______		Bacteriophage-related integrase										HELPY_1521		HPIN_06000							HPCU_01100					HPF16_0476 HPF16_0475
1789	5	mobile	_________D_E______G____H______		(GeneMarkS:3, GlimmerI:3, )										aHB38_1_130		HPIN_06020							HPCU_01080					HPF16_0470
1790	5	mobile	_________D_E______G____H______		Putative Hac prophage II protein										HELPY_1520		HPIN_05990							HPCU_01110					HPF16_0478
1791	5	mobile	_________D_E______G____H______		Putative Hac prophage II protein										HELPY_1522		HPIN_06005							HPCU_01095					HPF16_0474
1796	5	mobile	_________D_E______G____H______		Hypothetical protein										HELPY_1525		HPIN_06015							HPCU_01085					HPF16_0472 HPF16_0471
1806	5	mobile	_________D_E______G____H______		Putative Hac prophage II protein										HELPY_1523		HPIN_06010							HPCU_01090					HPF16_0473
1823	5	mobile	___________E______G____H______		Hypothetical protein												HPIN_05995							HPCU_01105					HPF16_0477
1883	5	mobile	___________E______G____H______		Hypothetical protein PH1025 [Pyrococcus horikoshii]												HPIN_06025							HPCU_01075					HPF16_0469
1886	5	mobile	___________E______G____H______		Hypothetical protein												HPIN_06040							HPCU_01065					HPF16_0467
1713	6	mobile	__B_____D_DE____________H_H__H		Hypothetical protein HPP12_1331			HPGAM_07480(1)						HPP12_1331		HPB8_543(1)	HPIN_03850(1)													HMPREF0462_0100(1) HMPREF0462_0101		aH51_1_068			HOki113_1_0521(1)
1714	6	mobile	__B_____D_DE____________H_H__H		Ref|YP_002301963.1| hypothetical protein HPP12_1332			HPGAM_07480(2)						mHPP12_1332		HPB8_543(2)	HPIN_03850(2)													HMPREF0462_0100(2)		aH51_1_067			HOki113_1_0521(2)
1723	6	mobile	__B_____D_DE____________H_H__H	comB	Type IV secretion system protein VirB9			HPGAM_07490(2)						HPP12_1329(2)		HPB8_545(2)	mHPIN_03860													HMPREF0462_0103		KHP_0927			HOki113_1_0519
1728	6	mobile	__B_____D_DE____________H_H__H		Hypothetical protein HPP12_1333			HPGAM_07475						HPP12_1333		HPB8_542	HPIN_03845													HMPREF0462_0099		aH51_1_066			HOki113_1_0522
1730	6	mobile	__B_____D_DE____________H_H__H	trbI	VirB10 type IV secretion protein			HPGAM_07485(2)						mHPP12_1330(2)		HPB8_544(2)	HPIN_03855(2)													HMPREF0462_0102(2)		KHP_0926			HOki113_1_0520(2)
1742	6	mobile	__B_____D_DE______________H__H		Hypothetical protein HPP12_1334			HPGAM_07470						HPP12_1334		HPB8_541	HPIN_03840															aH51_1_065			HOki113_1_0523
1748	6	mobile	__B_____D_DE______________H__H		Hypothetical protein HPP12_1336			HPGAM_07460						HPP12_1336		HPB8_539	HPIN_03830															aH51_1_064			HOki113_1_0525
1756	6	mobile	__B_____D_DE______________H__H	virB11-3	Type IV secretion system ATPase			HPGAM_07465						HPP12_1335		HPB8_540	HPIN_03835															KHP_0925			HOki113_1_0524
1768	6	mobile	__B_____D_D_____________H_H___	virB9-1	VirB9 type IV secretion protein			HPGAM_07490(1)						HPP12_1329(1)		HPB8_545(1)														HMPREF0462_0105		aH51_1_070
64	7	mobile	ABBCD_DDD_DEEFGGGGG__H___HHH_H	virD2-1	Hypothetical protein jhp0942	HPSA_04645(1) mHPSA_07650	jhp0942	HPGAM_07340 aHGam94_1_053	HPSJM_07010	HP1004 mHP0996		HPLT_07650	HPG27_976(1)	HPP12_0451(1) HPP12_1353		HPB8_501(1) HPB8_519 HPB8_517	aHInd7_1_071 HPIN_03720	HPSNT_00380(1)	aHPeC_1_058 HPPC_07770(1) aHPeC_1_059	HPPN120_04930	HPPN135_04955 aHPu135_1_039	HPSH_04530(1)	HPSAT_07894	HPCU_01285(1)			HPF57_0299(1)				HOki310_1_1373	KHP_0918	HPF32_0324		HOki113_1_0497
1290	7	mobile	ABBCD_DDD_DEEFGGG_G__H__HHHH_H		Hypothetical protein	HPSA_07655 HPSA_04635	jhp0934(1)	HPGAM_05190 HPGAM_07405	HPSJM_06940	HP1001		HPLT_07775	HPG27_978	HPP12_0449 HPP12_1342		HPB8_533 HPB8_504	HPIN_08130 HPIN_03790	HPSNT_00370	HPPC_07780	HPPN120_07600	HPPN135_05080 HPPN135_05035	HPSH_04520		HPCU_01295			HPF57_0301			HMPREF0462_1504 mHMPREF0462_0091	HOki310_1_1386	KHP_0921	HPF32_1003		HOki113_1_0507
1391	7	mobile	ABBCD_DDD_DEEFGGG_G__H__HHHH_H	parA	PARA protein	HPSA_07660 HPSA_04630	mjhp0935	HPGAM_05195 HPGAM_07400	HPSJM_06945	HP1000		HPLT_08334 HPLT_07770	HPG27_979	HPP12_0448		HPB8_505 HPB8_532	HPIN_03785	HPSNT_00365	HPPC_07785	HPPN120_07605	HPPN135_05030 HPPN135_05075	HPSH_04515		HPCU_01300			HPF57_0302			HMPREF0462_0090	HOki310_1_1385	KHP_0922	HPF32_1004		HOki113_1_0508
1341	7	mobile	ABBCD_DDD_DEEFGGG_G__H__HH_H_H		Hypothetical protein jhp0938	HPSA_04600 HPSA_07690	jhp0947 jhp0938	HPGAM_07370 mHPGAM_05245	mHPSJM_06975 HPSJM_06890	HP0990		aHLit75_1_078 aHLit75_1_079	HPG27_984	HPP12_0441 mHPP12_1344		HPB8_512 HPB8_526	HPIN_03755	HPSNT_00335	HPPC_07820	HPPN120_07635	HPPN135_04995	HPSH_04490		aHCuz_1_011 aHCuz_1_010			HPF57_0309			mHMPREF0462_0083 HMPREF0462_1512	HOki310_1_1379		HPF32_1011		HOki113_1_0502
1469	7	mobile	ABBCD_DDD_DEEFG_G_G__H__HHHH_H		Hypothetical protein HPSH_04510	HPSA_07665(2) HPSA_04625(2)	mjhp0929 mjhp0928	aHGam94_1_081 aHGam94_1_056(2) aHGam94_1_055 aHGam94_1_082(2)	HPSJM_06910(2)	mHP0999		HPLT_07815(2)	HPG27_980(2)	mHPP12_0447(2)		HPB8_506(2)	HPIN_03820(2)	HPSNT_00360(2)	aHPeC_1_060	HPPN120_07565		HPSH_04510(2)		aHCuz_1_009(2) aHCuz_1_008			HPF57_0303(2)			HMPREF0462_1507(2)	HOki310_1_1392	aH51_1_060	HPF32_0995		HOki113_1_0528(2)
1328	7	mobile	ABBC__DDD_DEEFGGG_G__H__HH_H_H	trbL1	Hypothetical protein	HPSA_04595(2) HPSA_07700(2)	jhp0937 jhp0949(2)	HPGAM_07375 aHGam94_1_062	HPSJM_06970 HPSJM_06880(2)			HPLT_07695	HPG27_985(2)	HPP12_0439(2)		mHPB8_515 HPB8_527	HPIN_08120 HPIN_03760	HPSNT_00330(2)	HPPC_07830(2)	HPPN120_07630	HPPN135_05000	HPSH_04485(2)		HPCU_01340(2)			HPF57_0149 HPF57_0310(2)			HMPREF0462_0084 HMPREF0462_1513(2)	HOki310_1_1380		HPF32_1010		HOki113_1_0503 HOki113_1_0504
1428	7	mobile	ABBC__DDD_DEEFGGG_G__H__HH_H_H		Hypothetical protein	HPSA_07670 HPSA_04620	jhp0926(2)	HPGAM_07390 aHGam94_1_058	HPSJM_06905 HPSJM_06955			aHLit75_1_084 aHLit75_1_083	HPG27_981	HPP12_0446(2)		HPB8_509 HPB8_530	HPIN_03775	HPSNT_00355	HPPC_07800	HPPN120_07615	HPPN135_05020	HPSH_04505		HPCU_01315			HPF57_0304			HMPREF0462_1508 HMPREF0462_0088	HOki310_1_1383		HPF32_1006		HOki113_1_0510
1494	7	mobile	ABBC__DDD_DEE_GGG_G__H__HH_H_H	topA	Topoisomerase I	mHPSA_04720(4)	jhp0931(3) mjhp0920	HPGAM_07425(3)	HPSJM_06920(3)			HPLT_07795(3)	mHPG27_964(4)	aHPP12_036(2)		HPB8_537(3)	HPIN_03810(3)	aHSan49_1_010(2)		HPPN120_07580(3)	HPPN135_05060(3) aHPu135_1_040(3)	HPSH_04610(4)		HPCU_01205(4)			HPF57_0284(4)			HMPREF0462_0095	HOki310_1_1390(3)		HPF32_0999(3)		HOki113_1_0518
1479	8	mobile	_BBCD_D_D_DE__GG_G______HH_H_H		Hypothetical protein HPP12_1350		jhp0940	HPGAM_07350	HPSJM_06985 HPSJM_07000	HP0994		HPLT_07660		mHPP12_1350		HPB8_522	aHInd7_1_067 HPIN_03730			HPPN120_04940 HPPN120_07645	HPPN135_04970 HPPN135_04985		HPSAT_07515							HMPREF0462_0081	HOki310_1_1375 HOki310_1_1377		HPF32_1013 HPF32_1015		HOki113_1_0499
1584	8	mobile	_BBCD_D_D_DE___G________HH_H_H		Hypothetical protein jhp0939		jhp0939(1)	HPGAM_07365(1)	HPSJM_06980(1)	HP0992		aHLit75_1_077		HPP12_1346		HPB8_525(1)	HPIN_03750				HPPN135_04990									mHMPREF0462_0082	HOki310_1_1378		HPF32_1012		HOki113_1_0501
1588	8	mobile	_BBC__D_D_DE__GG________HH_H_H		Hypothetical protein jhp0933		jhp0933	HPGAM_07415	HPSJM_06930			mHPLT_07785		HPP12_1340		HPB8_535	HPIN_03800			HPPN120_07590	aHPu135_1_035 aHPu135_1_034									HMPREF0462_0093	HOki310_1_1388		HPF32_1001		HOki113_1_0516
1591	8	mobile	_BBC__D_D_DE__GG________HH_H_H		Hypothetical protein jhp0932		jhp0932	HPGAM_07420	HPSJM_06925			HPLT_07790		HPP12_1339		HPB8_536	HPIN_03805			HPPN120_07585	HPPN135_05055									mHMPREF0462_0094	HOki310_1_1389		HPF32_1000		HOki113_1_0517
1592	8	mobile	_BBC__D_D_DE__GG________HH_H_H		Hypothetical protein jhp0934		jhp0934(2)	HPGAM_07410	HPSJM_06935			HPLT_07780		HPP12_1341		HPB8_534	HPIN_03795			HPPN120_07595	HPPN135_05040									mHMPREF0462_0092	HOki310_1_1387		HPF32_1002		HOki113_1_0506(1)
1572	8	mobile	__BCD_D_D_DE__GG_G_______H_H_H		Hypothetical protein HP0993			HPGAM_07355	HPSJM_06995	HP0993		HPLT_07665		HPP12_1349		HPB8_523	HPIN_08095 HPIN_03735			HPPN120_04935	HPPN135_04975		HPSAT_07520								HOki310_1_1376		HPF32_1014		HOki113_1_0500
1602	8	mobile	__BC__D_D_DE__GG________HH_H_H		Hypothetical protein HPP12_1343			HPGAM_07385	HPSJM_06960			aHLit75_1_081 aHLit75_1_082		HPP12_1343		HPB8_529	HPIN_03770			HPPN120_07620	aHPu135_1_032 aHPu135_1_033									HMPREF0462_0087	HOki310_1_1382		HPF32_1008 HPF32_1007		HOki113_1_0511
1618	8	mobile	__BC__D___DE__GG________HH_H_H		Hypothetical protein			HPGAM_07395	HPSJM_06950			HPLT_07765				HPB8_531	HPIN_03780			HPPN120_07610	HPPN135_05025									HMPREF0462_0089	HOki310_1_1384		HPF32_1005		HOki113_1_0509
1797	9	stable	________________GGGG__________		Hypothetical protein																	HPSH_05225	HPSAT_04845	HPCU_05170	HPV225_1028
1803	9	stable	________________GGGG__________		Hypothetical protein HPSH_05245																	HPSH_05245	HPSAT_04860	HPCU_05190	HPV225_1031
1810	9	stable	________________GGGG__________		Hypothetical protein HPSH_05240																	HPSH_05240	HPSAT_04855(1)	HPCU_05185	HPV225_1030(1)
1811	9	stable	________________GGGG__________		Hypothetical protein																	HPSH_05230	HPSAT_04850	HPCU_05175	HPV225_1029
1812	9	stable	________________GGGG__________		Hypothetical protein HPSH_05235																	HPSH_05235	HPSAT_04855(2)	HPCU_05180	HPV225_1030(2)
1777	9	intermediate	______________G_GGGG__________	xseA	Exodeoxyribonuclease VII large subunit															HPPN120_04860		HPSH_05210	HPSAT_04835	HPCU_05160	HPV225_1010
1638	10	stable	___C___D_DD___G_G_____H__HH__H		Ref|YP_001910972.1| hypothetical protein HPSH_07785				HPSJM_07730				mHPG27_1439		aHB38_1_126 aHB38_1_127	HPB8_13				HPPN120_07440		HPSH_07785						HPF30_1385			HOki310_1_1365	aH51_1_100			HOki113_1_1429
1648	10	stable	___C___D_DD___G_G_____H__HH__H		Uncharacterized phage-associated protein				HPSJM_07735				HPG27_1440		HELPY_1490	HPB8_12				HPPN120_07445		HPSH_07790						HPF30_1386			HOki310_1_1366	aH51_1_101			HOki113_1_1430
1719	10	stable	___C__________G_G_____H__HH__H		Hypothetical protein HPSH_07795				mHPSJM_07740(3)											HPPN120_07450(3)		mHPSH_07795(3)						HPF30_1388			HOki310_1_1367(1)	aH51_1_103			HOki113_1_1431(2)
1722	10	stable	___C__________G_G_____H__HH__H		Hypothetical protein HPSH_07795				mHPSJM_07740(1)											HPPN120_07450(1)		mHPSH_07795(1)						HPF30_1389(1)			HOki310_1_1369	aH51_1_104(1)			HOki113_1_1432
1726	10	stable	___C__________G_G_____H__HH__H		Hypothetical protein HPSH_07795				mHPSJM_07740(2)											HPPN120_07450(2)		mHPSH_07795(2)						HPF30_1389(2)			HOki310_1_1368	aH51_1_104(2)			HOki113_1_1431(1)
1738	10	stable	___C__________G_G_____H__HH__H		Hypothetical protein HPSH_07795				mHPSJM_07740(4)											HPPN120_07450(4)		mHPSH_07795(4)						HPF30_1387			HOki310_1_1367(2)	aH51_1_102			HOki113_1_1431(3)
1760	11	intermediate	____D____D____GG___G__________		Hypothetical protein HP0450					HP0450					HELPY_0988					HPPN120_04890(1)	HPPN135_04910(1)				HPV225_1016(1)
1762	11	intermediate	____D____D____GG___G__________		Hypothetical protein HP0447					mHP0447(2)					HELPY_0989(6)					HPPN120_04900(6)	HPPN135_04925(6)				HPV225_1020
1774	11	intermediate	____D____D____GG___G__________		Hypothetical protein HP0451					HP0451					HELPY_0987					HPPN120_04890(2)	HPPN135_04910(2)				HPV225_1016(2)
1778	11	intermediate	____D____D____GG___G__________		Ref|NP_207250.1| hypothetical protein HP0452					mHP0452(1)					aHB38_1_096					HPPN120_04890(3)	HPPN135_04910(3)				HPV225_1016(3)
1784	11	intermediate	____D____D____GG___G__________		Hypothetical protein HP0449					HP0449					HELPY_0989(7)					mHPPN120_04895(2)	HPPN135_04915(2)				mHPV225_1017
1800	11	intermediate	____D_________GG___G__________		Hypothetical protein HP0448					HP0448										mHPPN120_04895(1)	HPPN135_04915(1)				HPV225_1018
1637	12	mobile	__B_D___D_DE____________HHHH_H		Hypothetical protein HPP12_1325			HPGAM_07510		HP0458				HPP12_1325		HPB8_549	HPIN_03880													mHMPREF0462_0109	HOki310_1_1397	KHP_0930	HPF32_0992		HOki113_1_0530
1643	12	mobile	__B_D___D_DE____________HHHH_H		Hypothetical protein HP0456			HPGAM_07525		HP0456				HPP12_1322		HPB8_552	HPIN_03895													mHMPREF0462_0112	HOki310_1_1400	KHP_0933	HPF32_0989		HOki113_1_0533
1670	12	mobile	__B_D___D_DE____________HHH__H	virB4	VirB4 type IV secretion ATPase			HPGAM_07505(2)		HP0459(2)				HPP12_1326(2)		HPB8_548(2)	HPIN_03875(2)													HMPREF0462_0108(2)	HOki310_1_1395	KHP_0929			HOki113_1_0529(2)
1696	12	mobile	__B_D___D_DE____________HHH___	comB2	Hypothetical protein HP0460			HPGAM_07495		HP0460				HPP12_1328		HPB8_546	HPIN_03865													HMPREF0462_0106	HOki310_1_1393	KHP_0928
1661	12	mobile	__B_____D_DE____________HHHH_H	virB2-2	Hypothetical protein HPSH_00080			HPGAM_07520						HPP12_1323		HPB8_551	HPIN_03890													HMPREF0462_0111	HOki310_1_1399	aH51_1_074	HPF32_0990		HOki113_1_0532
1720	12	mobile	________D__E____________HHHH_H	virB3-2	Hypothetical protein HPSH_00085									HPP12_1324			HPIN_03885													HMPREF0462_0110	HOki310_1_1398	KHP_0931	HPF32_0991		HOki113_1_0531
38	13	core	ABBCD_DDDDDEEF_GGGGG___HHHHHHH		Hypothetical protein HPG27_949	aHSAf7_1_027	mjhp1305(1)	HPGAM_07205(3)	aHSJM_1_034(2) HPSJM_03435(2)	HP0424(3) HP1411(3)		HPLT_05105(3)	HPG27_949(3)	HPP12_0999(2)	mHELPY_0696 HELPY_1003(3)	HPB8_1567(3)	HPIN_05070(3)	aHSan49_1_056(1)	HPPC_03420(2) aHPeC_1_050(2)		aHPu135_1_042(3)	aHPShi470_054(2)	aHSat_1_030	HPCU_05230	aHv22_1_074(3) aHv22_1_057(3)				HPF16_0971(1) HPF16_1306(1)	HMPREF0462_1387 HMPREF0462_1044	HOki310_1_0929(3)	KHP_0935(1)	HPF32_0374(1)	HPKB_0957(2)	HOki113_1_0992(1)
39	13	core	ABBCD_DDDDDEEF_GGGGG___HHHHHHH		Hypothetical protein HPSH_05260	HPSA_04935(2)	mjhp1302	HPGAM_07190(2)	HPSJM_05045(2)	mHP1409(2) mHP0426(2)		HPLT_05095(2)	HPG27_947(2)	HPP12_0996(2)	HELPY_1001(2)	HPB8_1563(2) mHPB8_1697	HPIN_05060(2)	aHSan49_1_054 aHSan49_1_079	HPPC_04980(2)		HPPN135_05225(2)	HPSH_05260(2)	aHSat_1_027	aHCuz_1_041(2)	aHv22_1_071 aHv22_1_054				HPF16_0966(2) HPF16_1301(2)	HMPREF0462_1383(2) HMPREF0462_1039(2)	HOki310_1_0927(2) HOki310_1_1425	mKHP_0914(2)	HPF32_0379(2)	HPKB_0953	HOki113_1_0989(2)
1302	13	core	ABBCD_DDDDDEEF_GGGGG___HHHHHHH		Hypothetical protein HPSH_05260	HPSA_04935(1)	jhp1301	HPGAM_07190(1)	HPSJM_05045(1)	mHP0426(1) mHP1409(1)		HPLT_05095(1)	HPG27_947(1)	HPP12_0996(1)	HELPY_1001(1)	HPB8_1563(1) HPB8_1562	HPIN_05060(1)	aHSan49_1_053	HPPC_04980(1)		HPPN135_05225(1)	HPSH_05260(1)	aHSat_1_026	aHCuz_1_040 aHCuz_1_041(1)	aHv22_1_069 aHv22_1_052 aHv22_1_053 aHv22_1_070				HPF16_0966(1) HPF16_1301(1)	HMPREF0462_1039(1) HMPREF0462_1383(1)	HOki310_1_0927(1)	mKHP_0914(1)	HPF32_0379(1)	mHPKB_0952	HOki113_1_0989(1)
1403	13	core	_BBCD_DDDDDEEF_GGGGG___HHHHHHH		Hypothetical protein HPG27_949		mjhp1305(2)	HPGAM_07205(4)	aHSJM_1_034(3)	HP1411(4) HP0424(4)		HPLT_05105(4)	HPG27_949(4)	HPP12_0999(3)	HELPY_1003(4)	HPB8_1567(4)	HPIN_05070(4)	aHSan49_1_056(2)	aHPeC_1_051		aHPu135_1_043	aHPShi470_054(3)	aHSat_1_031	aHCuz_1_043	aHv22_1_075 aHv22_1_058				HPF16_0971(2) HPF16_1306(2) HPF16_1307 HPF16_0972	HMPREF0462_1388 HMPREF0462_1045	HOki310_1_0930	KHP_0935(2)	HPF32_0374(2)	HPKB_0957(3)	HOki113_1_0992(2)
1376	13	core	_BBCD_DDDDDEEF_GGGGG___HHH_HHH		Hypothetical protein jhp1303		jhp1303(1)	aHGam94_1_076(1) aHGam94_1_075	HPSJM_05050(1)	HP0425(1) HP1410(1)		HPLT_05100(1)	HPG27_948(1)	HPP12_0997(1)	HELPY_1002(1)	HPB8_1564(1)	HPIN_05065(1)	HPSNT_05095(1)	HPPC_04985(1)		HPPN135_05230(1)	aHPShi470_050 aHPShi470_051	HPSAT_04885(1)	HPCU_05220(1)	aHv22_1_072 aHv22_1_055				HPF16_0967 HPF16_1302	HMPREF0462_1040 HMPREF0462_1384	HOki310_1_0928(1)		HPF32_0378(1)	aH52_1_069	HOki113_1_0990(1)
1386	13	core	_BBCD_DDDDDEEF_GGGGG___HHH_HHH		Hypothetical protein jhp1303		jhp1303(2)	aHGam94_1_076(2)	HPSJM_05050(2)	HP0425(2) HP1410(2)		HPLT_05100(2)	HPG27_948(2)	HPP12_0997(2)	HELPY_1002(2)	HPB8_1566 HPB8_1564(2)	HPIN_05065(2)	HPSNT_05095(2)	HPPC_04985(2)		HPPN135_05230(2)	aHPShi470_052	HPSAT_04885(2)	HPCU_05220(2)	aHv22_1_073 aHv22_1_056				HPF16_0968 HPF16_1303	HMPREF0462_1385 HMPREF0462_1042	HOki310_1_0928(2)		HPF32_0378(2)	aH52_1_070	HOki113_1_0990(2)
2008	14	unique	A_____________________________		Hypothetical protein	HPSA_07640
2009	14	unique	A_____________________________		Hypothetical protein	HPSA_07630
2010	14	unique	A_____________________________		Hypothetical protein	HPSA_07625
2011	14	unique	A_____________________________		type IV secretion system ATPase protein	HPSA_07620
2012	14	unique	A_____________________________		Hypothetical protein	HPSA_07615
2013	14	unique	A_____________________________		Hypothetical protein	HPSA_07610
1507	15	mobile	A_BCD_DDD_DEEF_GG_G__H____H__H	traG	Conjugal transfer protein	HPSA_04660 mHPSA_07635(2)		HPGAM_07455(2) HPGAM_05160	HPSJM_07015	HP1006		mHPLT_08359(2)	HPG27_974	HPP12_1337(2) HPP12_0454		HPB8_538(2)	HPIN_03825(2)	HPSNT_00395	HPPC_07755		HPPN135_05115	HPSH_04545		HPCU_01270			HPF57_0296					mKHP_0915			HOki113_1_0527
1551	15	mobile	A_BC__DDD_DE_F__G_G__H____H__H	virD4	Hypothetical protein HPSH_04550	mHPSA_07635(1)		HPGAM_07455(1)	mHPSJM_07020			mHPLT_08359(1)	HPG27_973	HPP12_1337(1) HPP12_0455		HPB8_538(1)	HPIN_03825(1)		HPPC_07750			HPSH_04550		HPCU_01265			HPF57_0295					aH51_1_063			HOki113_1_0526
1560	15	mobile	A_B_D__DD_DEEF_GG_G__H__H_H___		Hypothetical protein HPSH_04525	HPSA_04640		HPGAM_05185		HP1002			HPG27_977	HPP12_0450		HPB8_503	HPIN_08135	HPSNT_00375	HPPC_07775		aHPu135_1_037 aHPu135_1_036	HPSH_04525		HPCU_01290			HPF57_0300			HMPREF0462_1503(1)		KHP_0920
1575	15	mobile	A_B_D__DD_DEEF_GG_G__H____H___	virD2-1	Hypothetical protein HPSH_04530	HPSA_04645(2)		aHGam94_1_054		mHP1003			HPG27_976(2)	HPP12_0451(2)		HPB8_501(2)	aHInd7_1_070	HPSNT_00380(2)	HPPC_07770(2)		aHPu135_1_038	HPSH_04530(2)		HPCU_01285(2)			HPF57_0299(2)					aH51_1_059
1587	15	mobile	A_B_D__DD__EEF_GG_G__H____H___		Hypothetical protein HPSH_04535	HPSA_04650		HPGAM_05170		HP1005			HPG27_975	HPP12_0452			HPIN_08150	HPSNT_00385	HPPC_07765		HPPN135_05105	HPSH_04535		HPCU_01280			HPF57_0298					KHP_0917
35	16	core	ABBCDDDDDDDEEFGGGGGGHHHHH__HHH		Hypothetical protein HP0966	aHSAf7_1_046(1)	jhp0901(1)	aHGam94_1_050(2) aHGam94_1_049(1)	aHSJM_1_031(2)	mHP0966(2)	HPAG1_0948(1)	HPLT_04910(2)	HPG27_913(1)	HPP12_0962(2)	aHB38_1_089(1)	HPB8_580(2)	aHInd7_1_040(1)	HPSNT_04985(1)	HPPC_04885(2) HPPC_04880(1)	aHPu120_1_043(1)	aHPu135_1_026(1)	aHPShi470_046(1)	aHSat_1_020(1)	HPCU_05070(2)	aHv22_1_049(2) aHv22_1_048(1)	aH35A_1_092(1) aH35A_1_093(2)	HPF57_0976(2)	HPF30_0375(2)	HPF16_0949(1)	HMPREF0462_1020			HPF32_0395(2)	HPKB_0935(1)	HOki113_1_0973(1)
1330	16	core	ABBCDDDDDDDEEFGGGGGGHHHHH__HHH		Hypothetical protein HP0966	aHSAf7_1_046(2)	jhp0901(2)	aHGam94_1_049(2)	aHSJM_1_030	mHP0966(3)	HPAG1_0948(2)	HPLT_04910(3)	HPG27_913(2)	HPP12_0961(1)	aHB38_1_089(2)	HPB8_580(3)	aHInd7_1_040(2)	HPSNT_04985(2)	HPPC_04880(2)	aHPu120_1_043(2)	aHPu135_1_026(2)	aHPShi470_046(2)	aHSat_1_020(2)	HPCU_05070(3)	aHv22_1_048(2)	aH35A_1_092(2)	HPF57_0975(1)	HPF30_0376	HPF16_0949(2)	HMPREF0462_1019(1)			HPF32_0395(3)	HPKB_0935(2)	HOki113_1_0973(2)
1327	16	core	ABBCDDDDDDDE_FGGGGGGHHHHH__HHH		Hypothetical protein HPG27_913	aHSAf7_1_045(1)	mjhp0900(1)	aHGam94_1_049(3)	aHSJM_1_029(1)	mHP0966(4)	HPAG1_0948(3)	HPLT_04910(4)	HPG27_913(3)	HPP12_0961(2)	aHB38_1_089(3)	HPB8_580(4)	aHInd7_1_040(3)		HPPC_04880(3)	aHPu120_1_042	aHPu135_1_025(1)	aHPShi470_046(3)	aHSat_1_020(3)	HPCU_05070(4)	aHv22_1_048(3)	aH35A_1_092(3)	HPF57_0975(2)	HPF30_0377(1)	HPF16_0948 HPF16_0947	HMPREF0462_1019(2)			HPF32_0395(4)	HPKB_0935(3)	HOki113_1_0972
1420	16	core	ABBCDDDDDDDE_FGGGGGGHHHHH__HHH		Hypothetical protein HPG27_913	aHSAf7_1_045(2)	mjhp0900(2)	aHGam94_1_048(1)	aHSJM_1_029(2)	mHP0966(5)	HPAG1_0948(4)	HPLT_04910(5)	HPG27_913(4)	HPP12_0961(3)	aHB38_1_089(4)	HPB8_580(5)	aHInd7_1_040(4)		HPPC_04880(4)	aHPu120_1_041(1)	aHPu135_1_025(2)	aHPShi470_045 aHPShi470_044(1)	aHSat_1_019(1) aHSat_1_020(4)	HPCU_05070(5)	aHv22_1_048(4)	aH35A_1_092(4)	HPF57_0974	HPF30_0377(2)	HPF16_0942	HMPREF0462_1019(3)			HPF32_0395(5)	HPKB_0935(4)	HOki113_1_0971
1377	16	core	ABBCDD_DDDDEEFGGGGGGHHHHH__HHH	acpP	Hypothetical protein jhp0897	HPSA_04835	mjhp0896(1) jhp0897	HPGAM_04980(1)	aHSJM_1_026(1)	HP0963(1)	HPAG1_0946(1)		HPG27_910(1)	HPP12_0958(1)	HELPY_0949(1)	HPB8_582(1)	HPIN_04915(1)	HPSNT_04975(1)	aHPeC_1_046	mHPPN120_04740(1)	HPPN135_04770(2)	aHPShi470_042(1)	HPSAT_04720(2)	HPCU_05060(2)	HPV225_0989(1)	aH35A_1_087(1) aH35A_1_088	HPF57_0973 HPF57_0972(1)	HPF30_0379(1)	HPF16_0941(1)	HMPREF0462_1017 HMPREF0462_1018			HPF32_0396	HPKB_0934(1)	HOki113_1_0969(1) HOki113_1_0970
1816	17	stable	______________GG_GG___________		N-acylneuraminate cytidylyltransferase															HPPN120_04175	HPPN135_04155		HPSAT_02535	HPCU_04475
1819	17	stable	______________GG_GG___________		putative bifunctional alpha-2,3/-2,8-sialyltransferase															HPPN120_04170	HPPN135_04145		HPSAT_02545	HPCU_04460
1880	17	stable	______________GG_G____________		N-acetylneuraminic acid synthetase															HPPN120_04185	HPPN135_04165		HPSAT_02525
1885	17	stable	______________GG_G____________		Hypothetical protein															HPPN120_04180	HPPN135_04160		mHPSAT_02530
1862	17	stable	_______________G_GG___________		Bifunctional alpha-2,3/-2,8-sialyltransferase																HPPN135_04150		HPSAT_02540	HPCU_04465 HPCU_04470
1522	18	core	A_BC_DDDDDD_E_G__G____HHHH_H_H		Restriction endonuclease	aHSAf7_1_070(1)		HPGAM_07895(1)	HPSJM_07655(1)		HPAG1_1412(1)	HPLT_07470(1)	aHPG27_096	HPP12_1478(1)	HELPY_1473	HPB8_29(1)		HPSNT_07440(1)		HPPN120_07355(1)			HPSAT_07230(1)					HPF30_1370(1)	HPF16_1398	HMPREF0462_1485	HOki310_1_1350(1)		HPF32_1388(1)		HOki113_1_1414(1)
1499	18	core	A_BC_DDDD_DEE_G__G_G__HHHH_H_H		Restriction endonuclease	aHSAf7_1_071 mHPSA_06885		HPGAM_07895(3)	HPSJM_07655(3)		HPAG1_1412(3)	HPLT_07470(3)	aHPG27_097(2)	HPP12_1478(3)		HPB8_29(3)	HPIN_07610(2)	HPSNT_07440(3)		HPPN120_07355(3)			HPSAT_07230(3)		aHv22_1_082			HPF30_1370(3)	HPF16_1400	mHMPREF0462_1486(2)	HOki310_1_1350(3)		HPF32_1389		HOki113_1_1414(3)
1521	18	core	A_BC_DDDD_DEE_G__G_G__HHHH_H_H		Restriction endonuclease	aHSAf7_1_070(2)		HPGAM_07895(2)	HPSJM_07655(2)		HPAG1_1412(2)	HPLT_07470(2)	aHPG27_097(1)	HPP12_1478(2)		HPB8_29(2)	HPIN_07610(1)	HPSNT_07440(2)		HPPN120_07355(2)			HPSAT_07230(2)		aHv22_1_083			HPF30_1370(2)	HPF16_1399	mHMPREF0462_1486(1)	HOki310_1_1350(2)		HPF32_1388(2)		HOki113_1_1414(2)
1548	18	core	__BC_DDD__D_E_G__G_G__HHHH_H_H	dam	Type II adenine specific DNA methyltransferase			HPGAM_07890	HPSJM_07650		mHPAG1_1413	HPLT_07465	HPG27_1423			mHPB8_30		HPSNT_07435		mHPPN120_07350			HPSAT_07225		mHPV225_1515			HPF30_1368 HPF30_1369	HPF16_1397	mHMPREF0462_1483 HMPREF0462_1484	HOki310_1_1349		HPF32_1387		HOki113_1_1413
1550	18	core	__BC_DDD__D_E_G__G_G__HHHH_H_H		Type II methylase			HPGAM_07885	HPSJM_07645		HPAG1_1414	HPLT_07460	HPG27_1422			HPB8_31		HPSNT_07430		HPPN120_07345			HPSAT_07220		HPV225_1516			HPF30_1367	HPF16_1396	HMPREF0462_1482	HOki310_1_1348		HPF32_1386		HOki113_1_1412
1373	19	mobile	ABBCD_DDD_DEEFGGG_G_HHH_HH_H_H		Hypothetical protein jhp0936	HPSA_07550(3) HPSA_04740(2)	jhp0936	HPGAM_07380(3)	HPSJM_06965(3)	HP0444(3)		aHLit75_1_080(2)	aHPG27_071	HPP12_0470		HPB8_484(3) HPB8_528(3)	HPIN_03765(3)	HPSNT_00480(2)	HPPC_07680(3)	HPPN120_07625(3)	HPPN135_05005(3) HPPN135_05200	HPSH_04630		HPCU_01185(2)		aH35A_1_029	HPF57_0104(3) HPF57_0280(2)	HPF30_1209(3)		HMPREF0462_0085(2)	HOki310_1_1381(3)		HPF32_1009(3)		HOki113_1_0505
31	19	mobile	ABBCD_DDD_DEEFGGG_G_HHH_HH___H	xerD	Integrase/recombinase	HPSA_07710(1) HPSA_04590(1)	jhp0951(1) mjhp0941(1)	HPGAM_05275(1) HPGAM_07345(1)	HPSJM_06865(1) HPSJM_07005(1)	HP1009 HP0995(1)		HPLT_07655(1)	HPG27_986(1)	HPP12_0437(1) aHPP12_038		HPB8_521(1) HPB8_556(1)	HPIN_08100(1) HPIN_03725(1)	aHSan49_1_007	aHPeC_1_065 HPPC_07655(1)	aHPu120_1_077 aHPu120_1_050	aHPu135_1_031(1)	HPSH_04480(1)		HPCU_01345(1)		aH35A_1_033	HPF57_0147(1) HPF57_0311(1)	HPF30_1167(1)		HMPREF0462_0080(1) HMPREF0462_1514(1)	HOki310_1_1374(1)				HOki113_1_0362 HOki113_1_0498(1)
1349	19	mobile	ABBCD_DDD_DEEFGGG_G_HHH__H_H__	topA	Topoisomerase I	mHPSA_04720(1) HPSA_07570	jhp0919(1) jhp0931(1)	HPGAM_05105(1) HPGAM_07425(1)	HPSJM_06920(1)	HP0440(1)		HPLT_07795(1)	mHPG27_964(1)	aHPP12_015 aHPP12_035		HPB8_487(1) HPB8_537(1)	HPIN_03810(1)	aHSan49_1_011	HPPC_07700(1)	HPPN120_07580(1)	aHPu135_1_041 HPPN135_05060(1)	HPSH_04610(1)		HPCU_01205(1)		HMPREF4655_20327(1)	HPF57_0284(1) HPF57_0108	HPF30_1206			HOki310_1_1390(1)		HPF32_0999(1)
1393	19	mobile	ABBCD_DDD_DE_FGGG_G_HHH__H_H__	topA	DNA topoisomerase I	HPSA_07585(1) mHPSA_04720(2)	jhp0931(2) jhp0919(2)	HPGAM_05105(2) HPGAM_07425(2)	HPSJM_06920(2)	HP0440(2)		HPLT_07795(2)	mHPG27_964(2)	aHPP12_036(1) aHPP12_014(1)		HPB8_487(2) HPB8_537(2)	HPIN_03810(2)		HPPC_07700(2)	HPPN120_07580(2)	aHPu135_1_040(1) HPPN135_05060(2)	HPSH_04610(2)		HPCU_01205(2)		HMPREF4655_20327(2)	HPF57_0109(1) HPF57_0284(2)	HPF30_1205(1)			HOki310_1_1390(2)		HPF32_0999(2)
1405	19	mobile	A_BCD_DDD_DEEFGGG_G_HHH_HH_H_H		Hypothetical protein	HPSA_07550(1) HPSA_04740(1)		HPGAM_07380(1)	HPSJM_06965(1)	HP0444(1)		HPLT_08324	HPG27_960	HPP12_0471(1)		HPB8_484(1) HPB8_528(1)	HPIN_03765(1)	HPSNT_00480(1)	HPPC_07680(1)	HPPN120_07625(1)	HPPN135_05205 HPPN135_05005(1)	HPSH_04635		HPCU_01185(1)		aH35A_1_028(1)	HPF57_0280(1) HPF57_0104(1)	HPF30_1209(1)		HMPREF0462_0086	HOki310_1_1381(1)		HPF32_1009(1)		HOki113_1_0512
1408	20	core	ABBCDDDDDDDEEFGG___GHHHHHH_HHH		Hypothetical protein HP0060	aHSAf7_1_002(3)	jhp0054(4)	aHGam94_1_004(5)	aHSJM_1_004(3)	HP0060(5)	HPAG1_0059(3)	aHLit75_1_010	aHPG27_007	HPP12_0060(3)	aHB38_1_003(3)	HPB8_1507(5)	HPIN_00260(5)	aHSan49_1_006(3)	aHPeC_1_006	aHPu120_1_005	HPPN135_00300(5)				aHv22_1_003	aH35A_1_017	HPF57_0069	HPF30_1242(3)	HPF16_0069	HMPREF0462_0075	HOki310_1_0073(4)		HPF32_0065(4)	mHPKB_0070	HOki113_1_0069(2)
1412	20	core	ABBCDDDDDDDEEFGG___GHHHHHH_HHH		Hypothetical protein HPG27_57	HPSA_00305	jhp0057	HPGAM_00330	HPSJM_00355	HP0062	HPAG1_0062	HPLT_00315	HPG27_57	HPP12_0062	HELPY_0056	HPB8_1505	HPIN_00270	HPSNT_00300	HPPC_00285	HPPN120_00305	HPPN135_00310				HPV225_0067	HMPREF4655_20284	HPF57_0071	HPF30_1239	HPF16_0071	HMPREF0462_0077	HOki310_1_0076		HPF32_0067	HPKB_0072	HOki113_1_0071
1434	20	core	ABBCDDDDDDDEEFGG___GHHHHHH_HHH		Hypothetical protein jhp0054	aHSAf7_1_002(2)	jhp0054(3)	aHGam94_1_004(4)	aHSJM_1_004(2)	HP0060(4)	HPAG1_0059(2)	aHLit75_1_009(4)	aHPG27_006(4)	HPP12_0060(2)	aHB38_1_003(2)	HPB8_1507(4)	HPIN_00260(4)	aHSan49_1_006(2)	aHPeC_1_005(4)	aHPu120_1_004(3)	HPPN135_00300(4)				aHv22_1_002(2)	aH35A_1_016	HPF57_0067	HPF30_1242(2)	HPF16_0068(2)	mHMPREF0462_0074	HOki310_1_0073(3)		HPF32_0065(3)	aH52_1_006	HOki113_1_0069(1)
1436	20	core	ABBCDDDDDDDEEFGG___GHHHHHH_HHH		Hypothetical protein jhp0056	HPSA_00300	jhp0056	HPGAM_00325	HPSJM_00350	HP0061	HPAG1_0061	aHLit75_1_012 aHLit75_1_011	HPG27_56	HPP12_0061	HELPY_0055	HPB8_1506	HPIN_00265	HPSNT_00295	HPPC_00280	HPPN120_00300	HPPN135_00305				HPV225_0066	HMPREF4655_20283	HPF57_0070	HPF30_1241	HPF16_0070	HMPREF0462_0076	HOki310_1_0074		HPF32_0066	HPKB_0071	HOki113_1_0070
1430	20	core	ABBCDDDDDDDEEFGG___G_HHHHH_HHH		Hypothetical protein jhp0058	HPSA_00310(1)	jhp0058(1)	HPGAM_00335(1)	aHSJM_1_005(1)	HP0063(1)	HPAG1_0063(1)	aHLit75_1_014 aHLit75_1_013	aHPG27_008 aHPG27_009	HPP12_0063	HELPY_0057(1)	HPB8_1504(1)	HPIN_00275(1)	HPSNT_00305(1)	HPPC_00290(1)	HPPN120_00310(1)	HPPN135_00315(1)				HPV225_0068		HPF57_0072	HPF30_1238(1)	HPF16_0072(1)	HMPREF0462_0078	HOki310_1_0077(1)		HPF32_0068	HPKB_0073(1)	HOki113_1_0072(1)
2033	21	unique	_______________G______________		Putative outer membrane protein																HPPN135_05430
2034	21	unique	_______________G______________		RloA protein																HPPN135_05425
2035	21	unique	_______________G______________		Hypothetical protein																HPPN135_05420
2036	21	unique	_______________G______________	ureB	Urease subunit beta																HPPN135_05410
2037	21	unique	_______________G______________		Urease subunit alpha																HPPN135_05405
1582	22	stable	A____DDDDDD_EF__GG_G________H_		Hypothetical protein HPSH_03335	HPSA_03345(2)					HPAG1_0689(2)	aHLit75_1_042(2)	HPG27_661(2)	HPP12_0715	aHB38_1_057(2)	HPB8_907		aHSan49_1_043	HPPC_03255(3)			HPSH_03335(4)	HPSAT_03285(2)		mHPV225_0714(2)									HPKB_0644(4)
1555	22	stable	A____DDDDD_EEF__GGGG________H_		1| hypothetical protein HPSH_03335	HPSA_03345(1)					HPAG1_0689(1)	aHLit75_1_042(1)	HPG27_661(1)	HPP12_0714	aHB38_1_057(1)		aHInd7_1_022(3)	aHSan49_1_042	HPPC_03255(2)			HPSH_03335(3)	HPSAT_03285(1)	aHCuz_1_029(3)	mHPV225_0714(1)									HPKB_0644(3)
1597	22	stable	A_____DD_DDE_F__GGGG________H_		1| hypothetical protein HPSH_03335	HPSA_03340(1)						aHLit75_1_041(1)	HPG27_660(1)		aHB38_1_059	HPB8_905	aHInd7_1_022(1)		HPPC_03260			HPSH_03335(1)	HPSAT_03290(1)	aHCuz_1_029(1)	HPV225_0713									HPKB_0644(1)
1635	22	stable	A_____DD_D_E_F__GGG_________H_		Ref|YP_001910136.1| hypothetical protein HPSH_03335	HPSA_03340(2)						aHLit75_1_041(2)	HPG27_660(2)		aHB38_1_058		aHInd7_1_022(2)		HPPC_03255(1)			HPSH_03335(2)	HPSAT_03290(2)	aHCuz_1_029(2)										HPKB_0644(2)
1567	23	mobile	ABBC___DD_D_EF__G_G__H__H_____		Hypothetical protein HPSH_04500	aHSAf7_1_076 aHSAf7_1_042	jhp0925	aHGam94_1_059(1)	HPSJM_06900(1)				HPG27_982(1)	HPP12_0445		HPB8_510(1)		HPSNT_00350(1)	HPPC_07805(1)			HPSH_04500(1)		HPCU_01320(1)			HPF57_0305			HMPREF0462_1509(1)
1568	23	mobile	ABBC___DD_D_EF__G_G__H__H_____		Hypothetical protein HPSH_04500	aHSAf7_1_041(1) aHSAf7_1_077(1)	jhp0944(1)	aHGam94_1_059(2)	HPSJM_06900(2)				HPG27_982(2)	HPP12_0444(1)		HPB8_510(2)		HPSNT_00350(2)	HPPC_07805(2)			HPSH_04500(2)		HPCU_01320(2)			HPF57_0306			HMPREF0462_1509(2)
1574	23	mobile	ABBC___DD_D_EF__G_G__H__H_____	virb6	Hypothetical protein HPSH_04485	HPSA_04595(1) HPSA_07700(1)	jhp0949(1)	aHGam94_1_061	HPSJM_06880(1)				HPG27_985(1)	HPP12_0439(1)		HPB8_514		HPSNT_00330(1)	HPPC_07830(1)			HPSH_04485(1)		HPCU_01340(1)			HPF57_0310(1)			HMPREF0462_1513(1)
1578	23	mobile	ABBC___DD_D_EF__G_G__H__H_____		Hypothetical protein HPSH_04495	HPSA_04605 HPSA_07685	jhp0945 mjhp0946	mHPGAM_05235	HPSJM_06895				HPG27_983	HPP12_0443		mHPB8_511		aHSan49_1_009	aHPeC_1_063(1) aHPeC_1_062			HPSH_04495		HPCU_01325			HPF57_0308			HMPREF0462_1510
1580	24	intermediate	ABBCD__D__D___GG___G__________		Hypothetical protein HPG27_508	mHPSA_02465(5)	aHPJ99_016	mHPGAM_02805	HPSJM_02755 HPSJM_02770	aHP26695_018(2) mHP0447(4)			HPG27_508			HPB8_742 mHPB8_739(2)				HPPN120_04900(8)	HPPN135_04920(2)				mHPV225_1019(2)
1653	24	intermediate	A__CD_D_DD____GG___G__________		Hypothetical protein HPP12_0985	mHPSA_02465(2)			aHSJM_1_014	HP0435(1)		aHLit75_1_071(2)		HPP12_0985	HELPY_0989(3)					HPPN120_04900(3)	HPPN135_04925(3)				HPV225_1022(3)
1677	24	intermediate	A__CD_____D___GG___G__________		Ref|NP_207245.1| hypothetical protein HP0447	mHPSA_02465(4)			aHSJM_1_015(2)	mHP0447(3) aHP26695_018(1)						mHPB8_739(1)				HPPN120_04900(7)	HPPN135_04920(1)				mHPV225_1019(1)
1675	24	mobile	A__CD____D____GG___G__________		Ref|NP_207245.1| hypothetical protein HP0447	mHPSA_02465(3)			aHSJM_1_015(1)	aHP26695_017 mHP0447(1)					HELPY_0989(5)					HPPN120_04900(5)	HPPN135_04925(5)				mHPV225_1021
1463	25	core	____D_DDDD___FGGGGGGHHHHHHHHHH		Hypothetical protein HPSH_01785					HP0343 mHP0344		HPLT_01755	HPG27_322	aHPP12_010 HPP12_0338	HELPY_0346				mHPPC_01730	HPPN120_01745	HPPN135_01755	HPSH_01785	HPSAT_01710	HPCU_02040 aHCuz_1_018	HPV225_0361	HMPREF4655_20586	HPF57_0394 HPF57_0395	HPF30_0953	HPF16_0348	mHMPREF0462_0400	HOki310_1_0347	KHP_0334	HPF32_0964	HPKB_0348	HOki113_1_0349
1477	25	core	____D_DDDD___FGGGGGGHHHHHHHHHH		Hypothetical protein HPSH_01790					HP0346		HPLT_01760	mHPG27_323	HPP12_0340	aHB38_1_030				HPPC_01735	HPPN120_01750	HPPN135_01760	HPSH_01790	HPSAT_01715	HPCU_02045	HPV225_0362	HMPREF4655_20587	HPF57_0396	HPF30_0952	HPF16_0349	HMPREF0462_0401	HOki310_1_0348	mKHP_0335	HPF32_0963	mHPKB_0349	HOki113_1_0350
1470	25	core	____D_DDDD___FGGGG_GHHHHHHHHHH		Hypothetical protein HPSH_01765					HP0340		HPLT_01740	HPG27_320(2)	HPP12_0336	aHB38_1_029				HPPC_01725(3)	aHPu120_1_015	aHPu135_1_009	mHPSH_01765(2)	mHPSAT_01695		mHPV225_0358(2)	aH35A_1_050	HPF57_0392	HPF30_0956(3)	HPF16_0347	mHMPREF0462_0397	HOki310_1_0345	aH51_1_032	HPF32_0965	HPKB_0347	HOki113_1_0347
1429	25	core	____D_D_DD___FGGGGG_HHHHHHH_HH		Lysozyme-like protein					mHP0339(1)		HPLT_01735(1)		HPP12_0335(1)	aHB38_1_027				HPPC_01725(1)	aHPu120_1_014	aHPu135_1_008(1)	HPSH_01760	HPSAT_01690	HPCU_02025		aH35A_1_048	HPF57_0391(1)	HPF30_0956(1)	HPF16_0346	HMPREF0462_0396(1)	HOki310_1_0343	mKHP_0331(1)		mHPKB_0346(1)	HOki113_1_0346
1455	26	mobile	A_B_D__DD_DEEF__G_G__HH_HHHH_H		Hypothetical protein	HPSA_07540(1) aHSAf7_1_043(1)		HPGAM_07535(1)		aHP26695_009 HP0446(1)			HPG27_959(1)	HPP12_1320(1) HPP12_0473(1)		HPB8_554(1) HPB8_482(1)	HPIN_03900(1)	HPSNT_00485(1)	HPPC_07670(1)			HPSH_04640(1)		HPCU_01180(1)			HPF57_0279(1) HPF57_0102(1)	HPF30_1211		HMPREF0462_0114	HOki310_1_1401(1)	aH51_1_075(1)	HPF32_0988(1)		HOki113_1_0534(1)
1505	26	mobile	A_B_D__DD_DEEF__G_G__H__HHHH_H		Hypothetical protein	HPSA_07540(2)		HPGAM_07535(3)		HP0446(2)			HPG27_959(3)	HPP12_1320(3) HPP12_0473(2)		HPB8_482(2) HPB8_554(3)	HPIN_03900(3)	HPSNT_00485(3)	HPPC_07670(2)			HPSH_04640(3)		HPCU_01180(3)			HPF57_0279(3) HPF57_0102(2)			HMPREF0462_0113(2)	HOki310_1_1401(3)	aH51_1_075(3)	HPF32_0988(3)		HOki113_1_0534(3)
1547	26	mobile	A_B_D__DD_DEE___G_G__H__HHHH_H		Hypothetical protein	aHSAf7_1_043(2)		HPGAM_07535(2)		HP0455			HPG27_959(2)	HPP12_1320(2)		HPB8_554(2)	HPIN_03900(2)	HPSNT_00485(2)				HPSH_04640(2)		HPCU_01180(2)			HPF57_0279(2)			HMPREF0462_0113(1)	HOki310_1_1401(2)	aH51_1_075(2)	HPF32_0988(2)		HOki113_1_0534(2)
1510	26	mobile	A_B_D__DD_DE_F______HHH_HHHH_H	virB4-2	VirB4-like protein	HPSA_07565(1)		HPGAM_07505(1)		mHP0441(1) HP0459(1)			aHPG27_072(1)	HPP12_1326(1) aHPP12_017(1)		HPB8_548(1) mHPB8_485	HPIN_03875(1)		HPPC_07695(1)							mHMPREF4655_20324	HPF57_0107(1)	HPF30_1207(1)		HMPREF0462_0108(1)	HOki310_1_1396	aH51_1_073	HPF32_0993		HOki113_1_0529(1)
1484	27	core	ABBCDDDDDDDE_FGGGGGGH_H_______		Hypothetical protein HPG27_913	aHSAf7_1_044	mjhp0900(3)	aHGam94_1_048(2)	aHSJM_1_029(3)	mHP0966(6)	HPAG1_0948(5)	HPLT_04910(6)	HPG27_913(5)	HPP12_0961(4)	aHB38_1_089(5)	HPB8_580(6)	aHInd7_1_039		HPPC_04880(5)	aHPu120_1_041(2)	aHPu135_1_025(3)	aHPShi470_044(2)	aHSat_1_019(2)	HPCU_05070(6)	aHv22_1_048(5)	aH35A_1_092(5)		HPF30_0377(3)
1465	27	core	ABBCDD_DDDDEEFGGGGGGH_H_______		Hypothetical protein HPSH_05085	HPSA_04840(3)	mjhp0898	aHGam94_1_046(2)	aHSJM_1_027(2)	mHP0964(2)	HPAG1_0947(3)		HPG27_911	HPP12_0959	aHB38_1_086(2)	HPB8_581(3)	HPIN_04920(3)	HPSNT_04980	HPPC_04875(3)	HPPN120_04750(3)	HPPN135_04775(3)	HPSH_05085(3)	HPSAT_04725(3)	HPCU_05065(3)	HPV225_0991(3) HPV225_0990	aH35A_1_089(2)		HPF30_0378(3)
1493	27	core	ABBCDD_DDDDE_FGGGGGGH_H_______		Hypothetical protein HPSH_05085	HPSA_04840(1)	jhp0899(1)	aHGam94_1_047(1)	aHSJM_1_028(1)	HP0965(1)	HPAG1_0947(1)		HPG27_912(1)	HPP12_0960(1)	aHB38_1_088	HPB8_581(1)	HPIN_04920(1)		HPPC_04875(1)	HPPN120_04750(1)	HPPN135_04775(1)	HPSH_05085(1)	HPSAT_04725(1)	HPCU_05065(1)	HPV225_0991(1)	aH35A_1_090 aH35A_1_091		HPF30_0378(1)
1509	27	core	ABBCDD_DDDDE_FGGGGGGH_H_______		Hypothetical protein HPSH_05085	HPSA_04840(2)	jhp0899(2)	aHGam94_1_046(1)	aHSJM_1_027(1)	mHP0964(1) HP0965(2)	HPAG1_0947(2)		HPG27_912(2)	HPP12_0960(2)	aHB38_1_086(1)	HPB8_581(2)	HPIN_04920(2)		HPPC_04875(2)	HPPN120_04750(2)	HPPN135_04775(2)	HPSH_05085(2)	HPSAT_04725(2)	HPCU_05065(2)	HPV225_0991(2)	aH35A_1_089(1)		HPF30_0378(2)
2053	28	unique	_____________F________________		ABC transporter, ATP-binding protein/permease, glycan transport														HPPC_02985
2054	28	unique	_____________F________________		Type II restriction endonuclease TdeIII														HPPC_02970
2055	28	unique	_____________F________________		Modification methylase MjaII														HPPC_02965
2056	28	unique	_____________F________________		Adenine specific DNA methyltransferase														HPPC_02960
61	29	core	ABBCDDDD_DDEEFGGGGGGHHHHHHHHHH	hsdR	Type I restriction enzyme R protein	aHSAf7_1_037 aHSAf7_1_038	mjhp0784	HPGAM_04375	HPSJM_04305	HP0789 HP0846	HPAG1_0831	aHLit75_1_061 aHLit75_1_060	HPG27_804		aHB38_1_041 aHB38_1_040	HPB8_1056	HPIN_02370	HPSNT_04385	HPPC_04285	HPPN120_04190	HPPN135_04170	HPSH_02570	HPSAT_02520 HPSAT_02490	HPCU_04485	HPV225_0866	HMPREF4655_20750	HPF57_0868	HPF30_0485	HPF16_0515 HPF16_0514	HMPREF0462_0561	HOki310_1_0499	mKHP_0482	HPF32_0813	HPKB_0499	HOki113_1_0859
1311	29	core	ABBCDDDD_DDEEFGGGGGGHHHHHHHHHH	thiE	Thiamine phosphate pyrophosphorylase	HPSA_04100	jhp0781	HPGAM_04360	HPSJM_04290	HP0843	HPAG1_0828	HPLT_04270	mHPG27_801		HELPY_0512	HPB8_1053	HPIN_02385	HPSNT_04370	HPPC_04270	HPPN120_04195	HPPN135_04185	HPSH_02585	HPSAT_02505	HPCU_04500	mHPV225_0863	HMPREF4655_20753	HPF57_0865	HPF30_0488	HPF16_0518	mHMPREF0462_0564	HOki310_1_0502	KHP_0485	HPF32_0810	HPKB_0502	HOki113_1_0856
1312	29	core	ABBCDDDD_DDEEFGGGGGGHHHHHHHHHH	thiD	Thiamine biosynthesis protein	HPSA_04105	jhp0782	HPGAM_04365	HPSJM_04295	mHP0844	HPAG1_0829	HPLT_04275	HPG27_802		HELPY_0511	HPB8_1054	HPIN_02380	HPSNT_04375	HPPC_04275	mHPPN120_04200	HPPN135_04190	HPSH_02580	HPSAT_02500	HPCU_04505	HPV225_0864	HMPREF4655_20752	HPF57_0866	HPF30_0487	HPF16_0517	HMPREF0462_0563	HOki310_1_0501	KHP_0484	HPF32_0811	HPKB_0501	HOki113_1_0857
1313	29	core	ABBCDDDD_DDEEFGGGGGGHHHHHHHHHH	thiM	Hydroxyethylthiazole kinase	HPSA_04110	jhp0783	HPGAM_04370	HPSJM_04300	HP0845	HPAG1_0830	HPLT_04280	mHPG27_803		HELPY_0510	mHPB8_1055	HPIN_02375	HPSNT_04380	HPPC_04280	HPPN120_04205	HPPN135_04195	HPSH_02575	HPSAT_02495	HPCU_04510	HPV225_0865	HMPREF4655_20751	HPF57_0867	HPF30_0486	HPF16_0516	HMPREF0462_0562	HOki310_1_0500	KHP_0483	HPF32_0812	HPKB_0500	HOki113_1_0858
2066	30	unique	________D_____________________		Protective surface antigen D15									HPP12_0633
2067	30	unique	________D_____________________		Hypothetical protein HPSH_03585									HPP12_0632
2068	30	unique	________D_____________________		Hypothetical protein HPP12_0631									HPP12_0631
2069	30	unique	________D_____________________		Hypothetical protein HPP12_0630									mHPP12_0630
1727	31	stable	__BCD_DDDD____________________		Type II R-M system methyltransferase			HPGAM_00275(2)	HPSJM_00295(2)	HP0054(2)		HPLT_00250(2)	aHPG27_005(2)	HPP12_0048(2)	aHB38_1_001(1)
1782	31	stable	__BCD__DD_____________________		Hypothetical protein HPG27_48			HPGAM_00270	HPSJM_00290	HP0053			HPG27_48	HPP12_0047
1785	31	stable	__BCD__DD_____________________		Type II R-M system methyltransferase			HPGAM_00275(3)	HPSJM_00295(3)	HP0054(3)			aHPG27_004	HPP12_0048(3)
1654	32	stable	A_____________GG__G_H_H_HHH___		Hypothetical protein HPSH_08000	aHSAf7_1_080(2)														HPPN120_07780(3)	HPPN135_07860(3)			aHCuz_1_055		HMPREF4655_20155(3) HMPREF4655_20154		HPF30_1427(3)		mHMPREF0462_1556(2)	HOki310_1_1442(3)	aH51_1_113(3)
1687	32	stable	______________GG__G_H_H_HHH___	dcm2	Site-specific DNA-methyltransferase															HPPN120_07775(1)	HPPN135_07855(1)			HPCU_07850(1)		HMPREF4655_20153		HPF30_1426(1)		HMPREF0462_1555(1)	HOki310_1_1441(1)	KHP_1406(1)
1649	32	intermediate	A_____D_______GG__G_H_H_HHH___	dcm	Site-specific DNA-methyltransferase	mHPSA_07860						HPLT_07895								HPPN120_07775(2)	HPPN135_07855(2)			HPCU_07850(2)		mHMPREF4655_20152		HPF30_1426(2)		HMPREF0462_1555(2)	HOki310_1_1441(2)	KHP_1406(2)
1793	33	intermediate	_BB_____D_D___________________		Hypothetical protein jhp0944		jhp0944(2)	aHGam94_1_060						HPP12_0444(2)		HPB8_510(3)
1795	33	intermediate	_BB_____D_D___________________		Hypothetical protein jhp0926		jhp0926(1)	aHGam94_1_057						HPP12_0446(1)		HPB8_508
1837	33	intermediate	__B_____D_D___________________		Hypothetical protein			HPGAM_05210						aHPP12_013		HPB8_507
1581	34	stable	AB____D______FGGGGGGHHH_______		Hypothetical protein	HPSA_07980(2)	jhp1462(2)					HPLT_08020(2)							HPPC_07945(2)	HPPN120_07885(2)	HPPN135_07960(2)	HPSH_08105(1)	HPSAT_07620(1)	HPCU_07965(1)	mHPV225_1600(2)	HMPREF4655_20175(2)	HPF57_1489	HPF30_1446(1)
1640	34	stable	AB____D______FGG___GHHH_______		Hypothetical protein jhp1462	HPSA_07980(1)	jhp1462(1)					HPLT_08020(1)							HPPC_07945(1)	HPPN120_07885(1)	HPPN135_07960(1)				mHPV225_1600(1)	HMPREF4655_20175(1)	HPF57_1490	HPF30_1447
1634	34	stable	A____________FGGGGGG_HH_______		Hypothetical protein HPSH_08105	HPSA_07980(3)													HPPC_07945(3)	HPPN120_07885(3)	HPPN135_07960(3)	HPSH_08105(2)	HPSAT_07620(2)	HPCU_07965(2)	mHPV225_1600(3)		HPF57_1488	HPF30_1446(2)
1456	35	core	ABBCDDDDDDDEEFGG___G___HHHH_HH		Hypothetical protein jhp0053	aHSAf7_1_001(1)	aHPJ99_001 jhp0053	aHGam94_1_003 aHGam94_1_004(1)	aHSJM_1_003	HP0060(1)	HPAG1_0058(1)	aHLit75_1_009(1)	aHPG27_006(1)	HPP12_0056	aHB38_1_002(1)	HPB8_1507(1)	HPIN_00260(1)	aHSan49_1_003	aHPeC_1_005(1)	aHPu120_1_003	HPPN135_00300(1)				HPV225_0064 aHv22_1_001(1)				HPF16_0065 HPF16_0066 HPF16_0067(1)	HMPREF0462_0072(1)	HOki310_1_0072	KHP_0069(1)		aH52_1_003 aH52_1_004	HOki113_1_0067
1442	35	core	ABBCDDDDDDDE_FGG___G___HHHH_HH		Hypothetical protein jhp0052	HPSA_00285(2) HPSA_00280(3)	jhp0052(3)	aHGam94_1_002	HPSJM_00330 HPSJM_00325(3)	HP0059(3)	HPAG1_0057(3)	aHLit75_1_008(2)	HPG27_54(2)	HPP12_0055(3)	HELPY_0052(3)	HPB8_1508(2)	HPIN_00255		HPPC_00265(3)	HPPN120_00280(3)	HPPN135_00295(3)				HPV225_0063(3)				HPF16_0064	HMPREF0462_0071(2)	HOki310_1_0071	KHP_0068(3)		HPKB_0066(2)	HOki113_1_0066(3)
1480	35	core	AB_CDDDDDDD__FGG___G___HH_H_HH		Hypothetical protein jhp0052	HPSA_00280(2)	jhp0052(2) jhp0050(2)		HPSJM_00325(2)	HP0059(2)	HPAG1_0057(2)	aHLit75_1_008(1)	HPG27_54(1)	HPP12_0055(2)	HELPY_0052(2)	HPB8_1508(1)			HPPC_00265(2)	HPPN120_00280(2)	HPPN135_00295(2)				HPV225_0063(2)				HPF16_0063	HMPREF0462_0071(1)		KHP_0068(2)		HPKB_0066(1)	HOki113_1_0066(2)
1692	36	stable	____D__DDD_EEF_____G__________		Type III R-M system modification enzyme					HP0593(2)			HPG27_553(2)	aHPP12_022	HELPY_0781(2)		HPIN_03705(2)	HPSNT_03050(2)	HPPC_02990						HPV225_0600(2)
1699	36	stable	____D__DDD_EEF_____G__________	res-1	Type IIIR-M system restriction enzyme					mHP0592(2)			HPG27_552(2)	HPP12_0599(2)	HELPY_0782(2)		HPIN_03710	HPSNT_03045(2)	aHPeC_1_027 aHPeC_1_028						HPV225_0599(2)
1733	36	stable	____D__DDD_EE______G__________		Type III R-M system modification enzyme					HP0593(1)			HPG27_553(1)	aHPP12_021	HELPY_0781(1)		HPIN_03705(1)	HPSNT_03050(1)							HPV225_0600(1)
1690	37	stable	A__CDD__DDDE__________________		Ref|YP_002302026.1| hypothetical protein HPP12_1398	HPSA_06715(3)			aHSJM_1_044	HP1425	HPAG1_1351(3)			HPP12_1398(3)	aHB38_1_121(2)	HPB8_119	aHInd7_1_065
1700	37	stable	A__CDD__DDD___________________		Hypothetical protein HPP12_1398	HPSA_06715(1)			aHSJM_1_045	HP1426(1)	HPAG1_1351(1)			HPP12_1398(1)	aHB38_1_122	HPB8_118
1780	37	stable	A___DD__DD____________________		Hypothetical protein HPP12_1398	HPSA_06715(2)				HP1426(2)	HPAG1_1351(2)			HPP12_1398(2)	aHB38_1_121(1)
1286	38	core	_BBCDDDDDDDEEFGGGGGGHHHHHHHH_H		Hypothetical protein HPSH_03515		jhp0613(1)	HPGAM_03455(1)	HPSJM_03395(4)	HP0668(3)	HPAG1_0653(3)	aHLit75_1_039(3)	aHPG27_050(4)	HPP12_0680(4)	aHB38_1_063(2)	HPB8_870(4)	HPIN_03300(1)	aHSan49_1_035(4)	HPPC_03450(4)	HPPN120_03365(1)	HPPN135_03300(1)	HPSH_03515(3)	HPSAT_03445(4)	HPCU_03620(3)	aHv22_1_030(4)	HMPREF4655_20933(4)	HPF57_0691(2) HPF57_0692(1)	HPF30_0661(4)	HPF16_0676(4)	mHMPREF0462_0727(3)	HOki310_1_0662(3)	aH51_1_049(2)	HPF32_0651(2)		HOki113_1_0683(2)
1332	38	core	_BBCDDDDDDDEEFGGGGGGHHHHHHHH_H		Hypothetical protein HPSH_03515		jhp0613(3)	HPGAM_03455(3)	HPSJM_03400(2)	mHP0669(2)	HPAG1_0653(5)	aHLit75_1_040(1) aHLit75_1_039(5)	mHPG27_630(2)	HPP12_0682(1)	aHB38_1_063(4)	HPB8_871(2)	HPIN_03300(3)	aHSan49_1_036 aHSan49_1_037	HPPC_03450(6)	HPPN120_03365(3)	HPPN135_03300(3)	HPSH_03515(5)	HPSAT_03445(6)	HPCU_03620(5)	aHv22_1_031(1)	aH35A_1_078 aH35A_1_077	HPF57_0692(3)	HPF30_0661(6)	HPF16_0677(1)	mHMPREF0462_0727(5)	HOki310_1_0662(4)	aH51_1_049(4)	HPF32_0651(4)		HOki113_1_0683(4)
1387	38	core	_BBCDDDDDDDEEFGGGGGGHHHHH_HH_H		Hypothetical protein HPSH_03515		jhp0613(2)	HPGAM_03455(2)	HPSJM_03400(1)	mHP0669(1)	HPAG1_0653(4)	aHLit75_1_039(4)	mHPG27_630(1)	HPP12_0681	aHB38_1_063(3)	HPB8_871(1)	HPIN_03300(2)	aHSan49_1_035(6)	HPPC_03450(5)	HPPN120_03365(2)	HPPN135_03300(2)	HPSH_03515(4)	HPSAT_03445(5)	HPCU_03620(4)	aHv22_1_030(6)	aH35A_1_079	HPF57_0692(2)	HPF30_0661(5)	HPF16_0676(6)	mHMPREF0462_0727(4)		aH51_1_049(3)	HPF32_0651(3)		HOki113_1_0683(3)
1435	39	core	_BBCDDDD__DEEFGGGGGGHHHHHHH_HH		Type II restriction endonuclease		jhp0434	HPGAM_02445	HPSJM_02415	HP0482	HPAG1_0459	HPLT_02365	HPG27_440			HPB8_1099	HPIN_02170	HPSNT_02475	mHPPC_02325	HPPN120_02330	HPPN135_02360	HPSH_02370	HPSAT_02305	HPCU_02640	HPV225_0481	HMPREF4655_20707	HPF57_0512	HPF30_0839	HPF16_0479	HMPREF0462_0523	HOki310_1_0463 HOki310_1_0464	KHP_0446		HPKB_0464	HOki113_1_0467
1438	39	core	_BBCDDDD__DEEFGGGGGGHHH_HHH_HH	dam3	Type II adenine specific DNA methyltransferase		jhp0433(3)	HPGAM_02440(3)	HPSJM_02410(3)	aHP26695_013	HPAG1_0458(3)	HPLT_02360(3)	HPG27_439(3)			HPB8_1100	HPIN_02165(3)	HPSNT_02470(3)	HPPC_02315(3)	HPPN120_02325(3)	HPPN135_02355(3)	HPSH_02365(3)	HPSAT_02300(3)	HPCU_02635(3)	HPV225_0480(3)	aH35A_1_056	HPF57_0511	HPF30_0840(2)		mHMPREF0462_0522	HOki310_1_0462(3)	aH51_1_039		aH52_1_042	HOki113_1_0466(3)
1432	39	core	_BBCDDDD__DEEFGGGGGGHH_HHHH_HH	mfoKI	Type II adenine specific DNA methyltransferase		jhp0433(1)	HPGAM_02440(1)	HPSJM_02410(1)	HP0481(1)	HPAG1_0458(1)	HPLT_02360(1)	HPG27_439(1)			HPB8_1101	HPIN_02165(1)	HPSNT_02470(1)	HPPC_02315(1)	HPPN120_02325(1)	HPPN135_02355(1)	HPSH_02365(1)	HPSAT_02300(1)	HPCU_02635(1)	HPV225_0480(1)	aH35A_1_055	HPF57_0510		HPF16_0462	mHMPREF0462_0521	HOki310_1_0462(1)	aH51_1_038(1)		aH52_1_041	HOki113_1_0466(1)
1378	40	core	ABBCDDDDDDDEEF_G_GGGHHHHHHH_HH		1| hypothetical protein jhp0872	HPSA_04530(3)	jhp0872(2)	HPGAM_04845(4)	HPSJM_04770(3)	HP0937(2)	HPAG1_0918(2)	aHLit75_1_064	HPG27_886	HPP12_0934	aHB38_1_084	mHPB8_611(3)	aHInd7_1_035	HPSNT_04860(4)	aHPeC_1_042		HPPN135_04635		aHSat_1_017	aHCuz_1_035	mHPV225_0958(3)	HMPREF4655_21170(4)	HPF57_0946(3)	HPF30_0404(2)	HPF16_0917(3)	HMPREF0462_0989(3)	HOki310_1_0887(3)	mKHP_0875(3)		mHPKB_0905(3)	HOki113_1_0944(4)
1439	40	core	ABBCDDDDDDDEEF_G_GGGHHHHHHH_HH		1| hypothetical protein HPG27_887	HPSA_04530(2)	jhp0872(1)	HPGAM_04845(3)	HPSJM_04770(2)	HP0937(1)	HPAG1_0918(1)	aHLit75_1_065(2)	HPG27_887(3)	HPP12_0935(2)	aHB38_1_085(2)	mHPB8_611(2)	aHInd7_1_036(2)	HPSNT_04860(3)	aHPeC_1_043		HPPN135_04640(2)		aHSat_1_018(2)	aHCuz_1_036	mHPV225_0958(2)	HMPREF4655_21170(3)	HPF57_0946(2)	HPF30_0404(1)	HPF16_0917(2)	HMPREF0462_0989(2)	HOki310_1_0887(2)	mKHP_0875(2)		mHPKB_0905(2)	HOki113_1_0944(3)
1404	40	core	ABBC_DDDDDDEEF_G_GGGHHHHHHH_HH		1| hypothetical protein HPG27_887	HPSA_04530(1)	jhp0873(2)	HPGAM_04845(2)	HPSJM_04770(1)		HPAG1_0920	aHLit75_1_065(1)	HPG27_887(2)	HPP12_0935(1)	aHB38_1_085(1)	mHPB8_611(1)	aHInd7_1_036(1)	HPSNT_04860(2)	aHPeC_1_044		HPPN135_04640(1)		aHSat_1_018(1)	aHCuz_1_037	mHPV225_0958(1)	HMPREF4655_21170(2)	HPF57_0946(1)	HPF30_0403(2)	HPF16_0917(1)	HMPREF0462_0989(1)	HOki310_1_0887(1)	mKHP_0875(1)		mHPKB_0905(1)	HOki113_1_0944(2)
1786	41	intermediate	A__C____________G_G___________		Hypothetical protein HPSH_07190	HPSA_06630			HPSJM_07135													HPSH_07190		HPCU_07100
1852	41	intermediate	___C____________G_G___________		Hypothetical protein HPSH_07195				mHPSJM_07140 HPSJM_07145													HPSH_07195		HPCU_07105
1888	41	intermediate	___C____________G_G___________		Hypothetical protein HPSH_07185				HPSJM_07130													HPSH_07185		HPCU_07095
1652	42	stable	A_________D_E__GGGG_H_H____H__	haeIIIR	Type II restriction endonuclease	HPSA_04125										HPB8_1060		HPSNT_04405			HPPN135_04210	HPSH_02550	HPSAT_02470	HPCU_04530		HMPREF4655_20745		HPF30_0481					HPF32_0817
1623	42	intermediate	__________D_E__GGGG_H_H____HH_	dcm	Site-specific DNA methyltransferase											HPB8_1059(1)		HPSNT_04400(1)			HPPN135_04205(1)	HPSH_02555(1)	HPSAT_02475(1)	aHCuz_1_032 aHCuz_1_031		HMPREF4655_20746(1)		HPF30_0482(1)					HPF32_0816(1)	mHPKB_1374(1)
1645	42	intermediate	__________D_E__GGGG_H_H____HH_	dcm	Site-specific DNA methyltransferase											HPB8_1059(2)		HPSNT_04400(2)			HPPN135_04205(2)	HPSH_02555(2)	HPSAT_02475(2)	aHCuz_1_033		HMPREF4655_20746(2)		HPF30_0482(2)					HPF32_0816(2)	mHPKB_1374(2)
1639	43	stable	A_B_______D____________HHHHHHH		Hypothetical protein jhp1312	HPSA_07975		HPGAM_08310								HPB8_1665(3)													HPF16_1470	HMPREF0462_1579 HMPREF0462_1580	HOki310_1_1462	aH51_1_115	HPF32_1462	HPKB_1478	HOki113_1_1491(3)
1646	43	stable	A_B_______D____________HHHHHHH		Hypothetical protein HPAG1_1343	HPSA_07970(2)		aHGam94_1_089(2) aHGam94_1_090								HPB8_1665(2)													HPF16_1469	HMPREF0462_1578	HOki310_1_1461	aH51_1_114(2)	HPF32_1461(2)	mHPKB_1477(2)	HOki113_1_1491(2)
1694	43	stable	A_B_______D____________H__HHHH		Hypothetical protein HP1417m	HPSA_07970(1)		aHGam94_1_089(1)								HPB8_1665(1)													HPF16_1468			aH51_1_114(1)	HPF32_1461(1)	mHPKB_1477(1)	HOki113_1_1491(1)
1513	44	core	ABBCDDDDDDDEE_______HH_H__HH_H		Hypothetical protein jhp0455	aHSAf7_1_014	jhp0455(1)	HPGAM_02575(1)	HPSJM_02520(1)	HP0504	HPAG1_0479(1)	HPLT_02495(1)	mHPG27_463(1)	HPP12_0511(1)	aHB38_1_073	HPB8_688	HPIN_04380(1)	aHSan49_1_028								aH35A_1_086	HPF57_0535(1)		HPF16_0850(1)			KHP_0813(1)	HPF32_0485(1)		HOki113_1_0487(1)
1518	44	core	ABBCDDDDDDDEE_______HH_H__HH_H		Hypothetical protein HPG27_462	mHPSA_02425	jhp0454	mHPGAM_02570	mHPSJM_02515	HP0503 HP0502	HPAG1_0478	aHLit75_1_036 aHLit75_1_037	HPG27_462	HPP12_0510	HELPY_0850	HPB8_687	HPIN_04385	HPSNT_02585								HMPREF4655_21102	HPF57_0534		HPF16_0851			KHP_0814	HPF32_0484		HOki113_1_0486
1535	44	core	ABBCDDDDD__EE_______HH_H__HH_H		Hypothetical protein jhp0455	aHSAf7_1_015	jhp0455(2)	HPGAM_02575(2)	HPSJM_02520(2)	HP0505	HPAG1_0479(2)	HPLT_02495(2)	mHPG27_463(2)	HPP12_0511(2)			HPIN_04380(2)	aHSan49_1_029								aH35A_1_085	HPF57_0535(2)		HPF16_0850(2)			KHP_0813(2)	HPF32_0485(2)		HOki113_1_0487(2)
1767	45	intermediate	_______D______GGGG____________		Type II restriction endonuclease								aHPG27_087							HPPN120_06735(2)	HPPN135_07010(2)	HPSH_07075(2)	HPSAT_06625(2)
1783	45	intermediate	_______D______GGGG____________		Adenine-specific DNA metylase								HPG27_1231							HPPN120_06740	HPPN135_07015	HPSH_07080	HPSAT_06630
1746	45	mobile	_______D_D____GGGG____________		Type II restriction endonuclease								HPG27_1232		aHB38_1_108					HPPN120_06735(1)	HPPN135_07010(1)	HPSH_07075(1)	HPSAT_06625(1)
1667	46	stable	_BB__D____D____G__G______HH__H	hpy99IIR	Putative type II restriction enzyme		jhp0046(2)	HPGAM_00260(2)			HPAG1_0049					HPB8_1516(2)					HPPN135_00260			HPCU_00245(2)							HOki310_1_0063	KHP_0063(2)			HOki113_1_0060
1668	46	stable	_BB__D____D____G__G______HH__H	hpy99IIM	Putative type II DNA modification enzyme		jhp0045	HPGAM_00255			HPAG1_0048					mHPB8_1518 mHPB8_1517					mHPPN135_00255			mHPCU_00240							HOki310_1_0062	KHP_0062			HOki113_1_0059
1691	46	stable	_BB__D____D_______G______HH__H	hpy99IIR	Putative type II restriction enzyme		jhp0046(1)	HPGAM_00260(1)			HPAG1_0050					HPB8_1516(1)								HPCU_00245(1)							HOki310_1_0064	KHP_0063(1)			HOki113_1_0061
1865	47	stable	____D____D_________G__________		Ref|NP_207649.1| alginate O-acetylation protein					mHP0855(1)					aHB38_1_035										aHv22_1_045
1882	47	stable	____D____D_________G__________		Ref|NP_207649.1| alginate O-acetylation protein					mHP0855(2)					aHB38_1_034										aHv22_1_046
1884	47	stable	____D____D_________G__________		Hypothetical protein HP0856					HP0856					HELPY_0496										HPV225_0877
1321	48	core	ABBC_DDDDDDEEFGGGGGGHHHH_HHHHH	res_1	Putative type III restriction enzyme R protein	HPSA_07465	jhp1297	mHPGAM_07165(2)	HPSJM_07105		mHPAG1_1329(2)	mHPLT_06940(2)	HPG27_1328	aHPP12_041(2) aHPP12_040	HELPY_1371(2)	HPB8_1553	HPIN_07265	HPSNT_06915	HPPC_06825	HPPN120_06820	mHPPN135_07095(2)	aHPShi470_065 aHPShi470_066	HPSAT_06710(2)	HPCU_07070	HPV225_1421	mHMPREF4655_21559(2)	HPF57_1321	HPF30_1274	HPF16_1297		HOki310_1_1254	KHP_1257	HPF32_1292	HPKB_1301 aH52_1_089 aH52_1_088	HOki113_1_1319
1346	48	core	ABBC_DDDDDDEEFGGGGGGHHHH_HHHHH		Putative endonuclease	HPSA_07475(1)	jhp1295(1)	HPGAM_07155(1)	HPSJM_07095(1)		HPAG1_1327(1)	HPLT_06930(1)	HPG27_1326(1)	HPP12_1376(1)	HELPY_1369(1)	HPB8_1551(1)	HPIN_07255(1)	HPSNT_06905(1)	HPPC_06815(1)	HPPN120_06810(1)	HPPN135_07085(1)	HPSH_07150(1)	HPSAT_06700(1)	HPCU_07060(1)	HPV225_1419(1)	HMPREF4655_21557	HPF57_1319	HPF30_1272	HPF16_1295		HOki310_1_1252	aH51_1_089	HPF32_1290	HPKB_1298	HOki113_1_1315
1362	48	core	ABBC_DDDDDDEEFGGGGGGHHHH_HHHHH	mod_1	Putative type III restriction enzyme M protein	HPSA_07470	jhp1296	HPGAM_07160	HPSJM_07100		HPAG1_1328	HPLT_06935	mHPG27_1327	HPP12_1377	HELPY_1370	HPB8_1552	HPIN_07260	HPSNT_06910	HPPC_06820	HPPN120_06815	HPPN135_07090	HPSH_07155	HPSAT_06705	HPCU_07065	HPV225_1420	HMPREF4655_21558	HPF57_1320	HPF30_1273	HPF16_1296		HOki310_1_1253	KHP_1256	HPF32_1291	HPKB_1299 HPKB_1300	HOki113_1_1318
2024	49	unique	A_____________________________		Hypothetical protein	HPSA_02825
2025	49	unique	A_____________________________		Hypothetical protein	HPSA_02820
2026	49	unique	A_____________________________		Multidrug resistance protein	aHSAf7_1_021
1607	50	stable	__B_D___D____F_______HH_HHH_HH		Hypothetical protein HP1520			aHGam94_1_087(2)		mHP1519				aHPP12_043 HPP12_1495(3)					HPPC_07440(3)								HPF57_1432(3)	HPF30_1391(3)		HMPREF0462_1503(2) HMPREF0462_1502	HOki310_1_1371(2)	aH51_1_107 aH51_1_106		HPKB_1419(3)	HOki113_1_1434(2)
1622	50	stable	__B_D___D____F_______HH_HHH_HH		Hypothetical protein HP1520			aHGam94_1_087(1)		HP1520(2)				HPP12_1495(2)					HPPC_07440(2)								HPF57_1432(2)	HPF30_1391(2)		HMPREF0462_1515	HOki310_1_1371(1) HOki310_1_1372	KHP_1370(2)		HPKB_1419(2)	HOki113_1_1434(1)
1626	50	stable	__B_D___D____F_______HH_HHH_HH		Hypothetical protein HP1520			aHGam94_1_088		HP1520(1)				HPP12_1495(1)					HPPC_07440(1)								HPF57_1432(1)	HPF30_1391(1)		HMPREF0462_1516	HOki310_1_1402	KHP_1370(1)		HPKB_1419(1)	HOki113_1_1435
2173	51	unique	__________________G___________		Hypothetical protein																			HPCU_06535
2174	51	unique	__________________G___________		Hypothetical protein																			HPCU_06530
2175	51	unique	__________________G___________		(GeneMarkS:3, GlimmerI:3, )																			aHCuz_1_047
1339	52	core	ABBCDDDDDDDEEFGGGGGG_HHHHHHH_H	moaA	Molybdenum cofactor biosynthesis protein A	HPSA_03690(2)	jhp0705(2)	HPGAM_03965(2)	HPSJM_03895(2)	HP0768(2)	HPAG1_0753(2)	HPLT_03870(2)	mHPG27_725(2)	HPP12_0777(2)	HELPY_0596(2)	HPB8_977(2)	mHPIN_02760(2)	HPSNT_03965(2)	HPPC_03885(2)	HPPN120_03795(2)	HPPN135_03785(2)	mHPSH_02975(2)	HPSAT_02940(2)	HPCU_04085(2)	mHPV225_0779(2)		HPF57_0790(2)	HPF30_0563 HPF30_0564 HPF30_0565	HPF16_0593	HMPREF0462_0640	HOki310_1_0576	KHP_0559(2)	HPF32_0736		HOki113_1_0780 HOki113_1_0781 HOki113_1_0779
1343	52	core	ABBCDDDDDDDEEFGGGGGG_HHHHHHH_H	moaA	Molybdenum cofactor biosynthesis protein A	HPSA_03690(1)	jhp0705(1)	HPGAM_03965(1)	HPSJM_03895(1)	HP0768(1)	HPAG1_0753(1)	HPLT_03870(1)	mHPG27_725(1)	HPP12_0777(1)	HELPY_0596(1)	HPB8_977(1)	mHPIN_02760(1)	HPSNT_03965(1)	HPPC_03885(1)	HPPN120_03795(1)	HPPN135_03785(1)	mHPSH_02975(1)	HPSAT_02940(1)	HPCU_04085(1)	mHPV225_0779(1)		HPF57_0790(1)	HPF30_0562	HPF16_0592	mHMPREF0462_0639	HOki310_1_0575	KHP_0559(1)	HPF32_0737		HOki113_1_0782
1358	52	core	ABBCDDDDDDDEEFGGGGGG_HHHHHHH_H	mobA	Molybdopterin-guanine dinucleotide biosynthesis protein A	HPSA_03695	jhp0706	HPGAM_03970	HPSJM_03900	HP0769	HPAG1_0754	HPLT_03875	HPG27_726	HPP12_0778	HELPY_0595	HPB8_978	HPIN_02755	HPSNT_03970	HPPC_03890	HPPN120_03800	HPPN135_03790	HPSH_02970	HPSAT_02935	HPCU_04090	HPV225_0780		HPF57_0791	HPF30_0561	HPF16_0591	HMPREF0462_0638	HOki310_1_0574	KHP_0558	HPF32_0738		HOki113_1_0783
1977	53	unique	___C__________________________		Addiction module antidote protein				HPSJM_07445
1978	53	unique	___C__________________________		DNA-cytosine methyltransferase				HPSJM_07440
1979	53	unique	___C__________________________		Hypothetical protein				HPSJM_07430
1965	54	unique	__________________________H___		Ref|YP_001910367.1| hypothetical protein HPSH_04510																											aH51_1_061(2)
2214	54	unique	__________________________H___		Ref|YP_002301968.1| VirD4 coupling protein																											aH51_1_062
2215	54	unique	__________________________H___	virD4	VirD4 protein																											KHP_0924
58	55	core	ABBCDDDDDDDEEFGGGGGGHHHHHH_HHH		Hypothetical protein jhp0061	HPSA_00340(1)	jhp0061(3)	aHGam94_1_006(1)	aHSJM_1_007(3)	mHP0066(3)	HPAG1_0067(1)	aHLit75_1_019(2)	aHPG27_013(1)	HPP12_0070(1) HPP12_0069	aHB38_1_006(1)	HPB8_1501(3)	HPIN_00290(3)	aHSan49_1_013(2)	aHPeC_1_011 aHPeC_1_010	HPPN120_00325(3)	HPPN135_00335(3)	aHPShi470_004(1)	HPSAT_00290(3)	aHCuz_1_003(3)	HPV225_0071(3) mHPV225_1026(3)	aH35A_1_022	HPF57_0077(1)	HPF30_1235(3)	HPF16_0077	HMPREF0462_0116(3)	HOki310_1_0082(1) HOki310_1_0081(4)		HPF32_0075	aH52_1_011(2)	HOki113_1_0076(1)
1291	55	core	ABBCDDDDDDDEEFGGGGGGHHHHHH_HHH		Hypothetical protein HPSH_00305	aHSAf7_1_003	jhp0060	mHPGAM_00345	HPSJM_00375	HP0065	HPAG1_0065	HPLT_00345	HPG27_60	HPP12_0066	HELPY_0059	HPB8_1502	HPIN_00285	HPSNT_00490	HPPC_00305	HPPN120_00320	HPPN135_00330	HPSH_00305	HPSAT_00290(1)	HPCU_00290	HPV225_0070	HMPREF4655_20288	HPF57_0075	HPF30_1236	HPF16_0074	HMPREF0462_0115	HOki310_1_0079 HOki310_1_0080		HPF32_0071	HPKB_0074	HOki113_1_0074
1325	55	core	ABBCDDDDDDDEEFGGGGGGHHHHHH_HHH		Hypothetical protein jhp0058	HPSA_00310(2)	jhp0058(2)	HPGAM_00335(2)	aHSJM_1_005(2) aHSJM_1_006	HP0063(2)	HPAG1_0063(2)	aHLit75_1_016	aHPG27_010	HPP12_0064	HELPY_0057(2)	HPB8_1504(2)	HPIN_00275(2)	HPSNT_00305(2)	HPPC_00290(2)	HPPN120_00310(2)	mHPPN135_00320 HPPN135_00315(2)	mHPSH_00295	mHPSAT_00280	aHCuz_1_001 aHCuz_1_002	aHv22_1_005	HMPREF4655_20285	HPF57_0073	HPF30_1238(2)	HPF16_0072(2)	HMPREF0462_0079	HOki310_1_0077(2)		HPF32_0069	aH52_1_007 HPKB_0073(2)	HOki113_1_0072(2)
2104	56	unique	___________E__________________		Chromosome partitioning protein ParA												mHPIN_08125
2105	56	unique	___________E__________________		Hypothetical protein												mHPIN_08075
2106	56	unique	___________E__________________		(GeneMarkS:2, GlimmerI:3, )												aHInd7_1_066
2162	57	unique	___________________________H__																														HPF32_0998
2163	57	unique	___________________________H__																														HPF32_0997
2164	57	unique	___________________________H__		Hypothetical protein HPSH_00090																												HPF32_0994
1319	58	core	ABB__DDDDDDEEFGG_G__HHH__HHHHH		Hypothetical protein HPG27_1334	HPSA_04970(2)	mjhp0957	aHGam94_1_066			HPAG1_1336(2) HPAG1_0969(2)	HPLT_06980(2)	HPG27_1334(2)	HPP12_1382(2)	aHB38_1_118	HPB8_476(2)	HPIN_07305(2)	aHSan49_1_068(2)	HPPC_06855(2)	aHPu120_1_052 aHPu120_1_065	aHPu135_1_045		HPSAT_06740(2)			aH35A_1_101 aH35A_1_095	HPF57_1325(2) HPF57_0992(2)	HPF30_1278(2) HPF30_0358(2) HPF30_0357 HPF30_1279			HOki310_1_1258(2)	KHP_1262(2)	HPF32_1297(2)	HPKB_1310(2)	HOki113_1_1325 HOki113_1_1324(2)
1344	58	core	ABB__DDDDDDEEFGG_G__HHH__HHHHH		Hypothetical protein HPG27_1333	HPSA_04965	jhp0954	HPGAM_05280			HPAG1_0968 HPAG1_1335	HPLT_06975	HPG27_1333	HPP12_1381	aHB38_1_116	HPB8_477	HPIN_07300	HPSNT_06935	HPPC_06850	HPPN120_04955 HPPN120_06850	HPPN135_07115		HPSAT_06735			HMPREF4655_21565 HMPREF4655_21218	HPF57_0991 HPF57_1324	HPF30_1277 HPF30_0359			HOki310_1_1257	KHP_1260	HPF32_1296	HPKB_1309	HOki113_1_1322
1359	58	core	ABB__DDDDDDEEFGG_G__HHH__HHHHH		Hypothetical protein HPG27_1334	HPSA_04970(1)	jhp0955 mjhp0956	aHGam94_1_065(2)			HPAG1_0969(1) HPAG1_1336(1)	HPLT_06980(1)	HPG27_1334(1)	HPP12_1382(1)	aHB38_1_117	HPB8_476(1)	HPIN_07305(1)	aHSan49_1_068(1) aHSan49_1_067	HPPC_06855(1)	aHPu120_1_051 aHPu120_1_064	aHPu135_1_044		HPSAT_06740(1)			aH35A_1_094 aH35A_1_100	HPF57_0992(1) HPF57_1325(1)	HPF30_0358(1) HPF30_1278(1)			HOki310_1_1258(1)	KHP_1262(1) KHP_1261	HPF32_1297(1)	HPKB_1310(1)	HOki113_1_1324(1) HOki113_1_1323
1930	59	stable	_____________F__________H_____		Conserved hypothetical protein														HPPC_07200											HMPREF0462_1452
1958	59	stable	_____________F__________H_____		Modification methylase FokI														HPPC_07205											HMPREF0462_1453
1962	59	stable	_____________F__________H_____		DNA (cytosine-5-)-methyltransferase domain protein														HPPC_07210											HMPREF0462_1454
2144	60	unique	_______D______________________		Adenine-specific DNA methylase								HPG27_1234
2145	60	unique	_______D______________________		Adenine-specific DNA methylase								HPG27_1233
2146	60	unique	_______D______________________		Hypothetical protein HPSH_06645								HPG27_1229
1309		core	ABBCDDDDDDDEEFGGGGGGHHHHHHHH_H		Hypothetical protein HPSH_03520	HPSA_03165(2)	jhp0612(2)	HPGAM_03450(2)	HPSJM_03395(2)	HP0668(1)	HPAG1_0652(2) HPAG1_0653(1)	aHLit75_1_039(2)	aHPG27_050(2)	HPP12_0680(2)	aHB38_1_064(2)	HPB8_870(2)	HPIN_03305(2)	aHSan49_1_035(2)	HPPC_03450(2)	HPPN120_03370(2)	HPPN135_03295(2)	HPSH_03520(2) HPSH_03515(1)	HPSAT_03445(2)	HPCU_03615(2) HPCU_03620(1)	aHv22_1_030(2)	HMPREF4655_20933(2)	HPF57_0690(2)	HPF30_0661(2)	HPF16_0676(2)	mHMPREF0462_0727(1) HMPREF0462_0726(2)	HOki310_1_0662(1)	aH51_1_050	HPF32_0652		HOki113_1_0682 HOki113_1_0681(2)
1307		core	ABBCDDDDDDDEEFGGGGGGHHHHHHH_HH	proP	Proline and betaine transporter	HPSA_02310	mjhp0871	HPGAM_04840	mHPSJM_04765	HP0936	mHPAG1_0917	HPLT_04755	HPG27_885	mHPP12_0933	aHB38_1_082 aHB38_1_083	HPB8_613	mHPIN_04770	mHPSNT_04855	HPPC_04715	mHPPN120_04615	aHPu135_1_022 aHPu135_1_023	HPSH_04930	HPSAT_04580	HPCU_04920	mHPV225_0956	HMPREF4655_21169	HPF57_0945	HPF30_0405	HPF16_0916 HPF16_0915	HMPREF0462_0988	HOki310_1_0886	KHP_0874		mHPKB_0904	HOki113_1_0943
1340		core	ABBCDDDDDDDEEFGGGGGGHHHHHHH_H_	bisC	Biotin sulfoxide reductase	HPSA_05060(3)	jhp0974(3)	HPGAM_05380(3)	HPSJM_05150(3)	HP0407(3)	HPAG1_0985(3)	HPLT_05180(3)	HPG27_990(3)	HPP12_1013(3)	HELPY_1018(3)	HPB8_459(3)	aHInd7_1_048(1)	aHSan49_1_057(2)	HPPC_05070(3)	HPPN120_05055(3)	HPPN135_05310(3)	HPSH_05370(3)	HPSAT_04980(3)	HPCU_05305(3)	HPV225_1062(3)	aH35A_1_098(3)	HPF57_1008	HPF30_0342	HPF16_0988	HMPREF0462_1058(2)	HOki310_1_0944(1)	KHP_0949(1)		HPKB_0975(2)
57		core	ABBCDDDDDDDEEFGGGGGGHHHHHH_HHH	pta	Phosphotransacetylase	HPSA_04390(1)	jhp0841(1)	HPGAM_04655(1)	aHSJM_1_023(1)	HP0905(1)	HPAG1_0887	HPLT_04600	aHPG27_066(1)	HPP12_0903(1)	HELPY_0889(1)	HPB8_647(1)	HPIN_04600(1)	aHSan49_1_051(1)	HPPC_04565(1)	HPPN120_04465(1)	HPPN135_04470(1)	HPSH_04765(1)	HPSAT_04430(1)	HPCU_04770(1)	HPV225_0925(1)	HMPREF4655_21138(1)	HPF57_0915(1)	HPF30_0434(1)	HPF16_0886(1)	mHMPREF0462_0956	HOki310_1_0857(1)		HPF32_0449(1)	mHPKB_0872(1)	HOki113_1_0914
1284		core	ABBCDDDDDDDEEFGGGGGGHHHHHH__HH		Hypothetical protein HPSH_03520	HPSA_03165(1)	jhp0612(1)	HPGAM_03450(1)	HPSJM_03395(1)	HP0667	HPAG1_0652(1)	aHLit75_1_039(1)	aHPG27_050(1)	HPP12_0680(1)	aHB38_1_064(1)	HPB8_870(1)	HPIN_03305(1)	aHSan49_1_035(1)	HPPC_03450(1)	HPPN120_03370(1)	HPPN135_03295(1)	HPSH_03520(1)	HPSAT_03445(1)	HPCU_03615(1)	aHv22_1_030(1)	HMPREF4655_20933(1)	HPF57_0690(1)	HPF30_0661(1)	HPF16_0676(1)	HMPREF0462_0726(1)	HOki310_1_0661			HPKB_0677	HOki113_1_0681(1)
1293		core	ABBCDDDDDDDEEFGGGGGGHHHHH_HHHH	rpmH	50S ribosomal protein L34	HPSA_06835	jhp1340	HPGAM_07615	HPSJM_07350	HP1447	HPAG1_1373	HPLT_07170	aHPG27_094	aHPP12_042	HELPY_CDS1399748D	HPB8_89	HPIN_07885	HPSNT_07150	HPPC_07060	HPPN120_07065	HPPN135_07310	HPSH_07405	HPSAT_06945	HPCU_07290	HPV225_1571	aH35A_1_002	HPF57_1362	HPF30_1314	HPF16_1343	aH83_1_011		KHP_1298	HPF32_1334	HPKB_1348	HOki113_1_1360
1298		core	ABBCDDDDDDDEEFGGGGGGHHHHH_HHHH	horA	Hypothetical protein HPSH_00380	HPSA_00405	jhp0073(1)	HPGAM_00420	HPSJM_00450	HP0078	HPAG1_0079	HPLT_00425(1)	HPG27_73(1)	HPP12_0082	aHB38_1_007	HPB8_1485(1)	HPIN_00360	HPSNT_00565	HPPC_00395(1)	HPPN120_00395(1)	HPPN135_00400(1)	HPSH_00380	HPSAT_00355	HPCU_00365(1)	HPV225_0087(1)	HMPREF4655_20305	HPF57_0089	HPF30_1222	HPF16_0090	HMPREF0462_0129		KHP_0081	HPF32_0088	aH52_1_014	HOki113_1_0088
1308		core	ABBCDDDDDDDEEFGGGGGGHHHHH_HHHH	horA	Outer membrane protein HorA	HPSA_00410(3)	jhp0073(2)	HPGAM_00425(3)	HPSJM_00455(3)	HP0079(3)	HPAG1_0080(3)	HPLT_00425(2)	HPG27_73(2)	HPP12_0083(3)	aHB38_1_008(3)	HPB8_1485(2)	HPIN_00365(3)	HPSNT_00570(3)	HPPC_00395(2)	HPPN120_00395(2)	HPPN135_00400(2)	mHPSH_00385(3)	HPSAT_00360(3)	HPCU_00365(2)	HPV225_0087(2)	aH35A_1_026 aH35A_1_027	HPF57_0092	HPF30_1220(2)	HPF16_0091(3) HPF16_0092	HMPREF0462_0131 aH83_1_002		KHP_0083	HPF32_0091 HPF32_0090(2)	aH52_1_016 HPKB_0092(2)	HOki113_1_0092
1310		core	ABBCDDDDDDDEEFGGGGGGHHHHH_HHHH		Hypothetical protein HPSH_07925	HPSA_07385(2)	jhp1431(1)	HPGAM_08140(2)	HPSJM_07870(2)	HP1397(2) HP1396(1)	HPAG1_1473(2)	HPLT_07855(2)	HPG27_1462(2)	mHPP12_1516	HELPY_1514(2)	HPB8_1698	HPIN_07405(2)	aHSan49_1_078(2)	aHPeC_1_057(1)	aHPu120_1_078(2)	mHPPN135_07780(2)	HPSH_07925(2)	aHSat_1_051(2)	aHCuz_1_054(1)	HPV225_1465(1)	aH35A_1_010(1)	HPF57_1456(2)	HPF30_1413(2)	HPF16_1436(2)	HMPREF0462_1540(2)		KHP_1393(2)	HPF32_1427(2)	HPKB_1444(2)	HOki113_1_1458(2)
1337		core	ABBCDDDDDDDEEFGGGGGGHHHHH_HHH_	res-2	Type III restriction enzyme R protein	aHSAf7_1_075 HPSA_07715 aHSAf7_1_074	jhp1285	HPGAM_07095	HPSJM_07040	HP1371	HPAG1_1316 HPAG1_1315	HPLT_06875	HPG27_1316	HPP12_1366	HELPY_1358	HPB8_1539	HPIN_07200	HPSNT_06845	HPPC_04125	HPPN120_06755	HPPN135_07030	HPSH_07095	HPSAT_06645	HPCU_07005	HPV225_0833	HMPREF4655_20242	HPF57_0033	HPF30_0033	HPF16_0032	HMPREF0462_0037		KHP_0032	HPF32_0032	mHPKB_0532 HPKB_0531
1417		core	ABBCDDDDDDDEEFGGGGGGHHHH_H_H__	moeA	Molybdopterin biosynthesis protein	HPSA_00870(1)	jhp0158(1)	HPGAM_00885(1)	HPSJM_00925(1)	HP0172(1)	HPAG1_0168(1)	HPLT_00900(1)	HPG27_157(1)	HPP12_0169(1)	HELPY_0175(1)	HPB8_1394(1)	HPIN_00830(1)	HPSNT_01015(1)	HPPC_00870(1)	HPPN120_00875(1)	HPPN135_00855(1)	HPSH_00865(1)	HPSAT_00830(1)	HPCU_00815(1)	HPV225_0188(1)	aH35A_1_038	HPF57_0191	HPF30_1124	HPF16_0180		HOki310_1_0178		HPF32_0180
1295		core	ABBCDDDDDDDEEFGGGGGGHHH_HHHHHH	bisC	Biotin sulfoxide reductase	HPSA_05060(1)	jhp0974(1)	HPGAM_05380(1)	HPSJM_05150(1)	HP0407(1)	HPAG1_0985(1)	HPLT_05180(1)	HPG27_990(1)	HPP12_1013(1)	HELPY_1018(1)	HPB8_459(1)	aHInd7_1_049(1)	aHSan49_1_058	HPPC_05070(1)	HPPN120_05055(1)	HPPN135_05310(1)	HPSH_05370(1)	HPSAT_04980(1)	HPCU_05305(1)	HPV225_1062(1)	aH35A_1_099 aH35A_1_098(1)	HPF57_1010	HPF30_0340		HMPREF0462_1060 HMPREF0462_1061 HMPREF0462_1059	HOki310_1_0945(1)	aH51_1_077	HPF32_0359 HPF32_0358 HPF32_0357	aH52_1_072	HOki113_1_1008
1452		core	ABBCDDDDDDDEEFGGGGGGHHH_HH__HH	vacA5	Toxin-like outer membrane protein	HPSA_01465(2)	jhp0274(2)	HPGAM_01620(2)	HPSJM_01560(2)	HP0289(2)	HPAG1_0291(2)	HPLT_01485(2)	HPG27_268(2)	HPP12_0288(2)	HELPY_0295(2)	HPB8_1273(2)	HPIN_01315(2)	HPSNT_01630(2)	HPPC_01465(2)	aHPu120_1_012(2)	HPPN135_01490(2)	HPSH_01500(2)	HPSAT_01445(2)	HPCU_01775(2)	HPV225_0307(2)	aH35A_1_046	HPF57_0343(1)	HPF30_1006		HMPREF0462_0344 HMPREF0462_0343 HMPREF0462_0345	HOki310_1_0294			HPKB_0300(2)	HOki113_1_0298(2)
1433		core	ABBCDDDDDDDEEFGGGGGGH__H__HHH_	modA	Molybdenum ABC transporter ModA	HPSA_02270(1)	jhp0425(1)	HPGAM_02405(1)	HPSJM_02370(1)	HP0473(1)	HPAG1_0450(1)	HPLT_02320(1)	HPG27_431(1)	HPP12_0483(1)	HELPY_0457(1)	HPB8_1109(1)	HPIN_02115(1)	HPSNT_02425(1)	HPPC_02270(1)	HPPN120_02290(1)	HPPN135_02315(1)	HPSH_02330(1)	HPSAT_02260(1)	HPCU_02595(1)	HPV225_0471(1)	aH35A_1_051			HPF16_0453(1)			KHP_0437(1)	HPF32_0859	mHPKB_0455(1)
1329		core	ABBCDDDDDDDEEFGGGGGG_HHH_HHHHH		Hypothetical protein HPG27_689	HPSA_03500(4)	mjhp0670(3)	aHGam94_1_033	aHSJM_1_016(1)	HP0733(3)	mHPAG1_0717(3)	aHLit75_1_045(1)	HPG27_689(3)	HPP12_0742(3)	aHB38_1_054(1)	HPB8_940(3)	mHPIN_02970(1)	mHPSNT_03790(1)	HPPC_03715	aHPu120_1_033(2)	aHPu135_1_015	aHPShi470_020	aHSat_1_011(2)	mHPCU_03910(3)	HPV225_0741(3)		HPF57_0752(3)	HPF30_0602(1)	HPF16_0630(3)		HOki310_1_0614(2)	mKHP_0593	HPF32_0699(3)	HPKB_0615(3)	HOki113_1_0741(3)
1447		core	ABBCDDDDDDDEEFGGGGGG____H_H_HH	moeA	Molybdopterin biosynthesis protein	HPSA_00870(2)	jhp0158(2)	HPGAM_00885(2)	HPSJM_00925(2)	HP0172(2)	HPAG1_0168(2)	HPLT_00900(2)	HPG27_157(2)	HPP12_0169(2)	HELPY_0175(2)	HPB8_1394(2)	HPIN_00830(2)	HPSNT_01015(2)	HPPC_00870(2)	HPPN120_00875(2)	HPPN135_00855(2)	HPSH_00865(2)	HPSAT_00830(2)	HPCU_00815(2)	HPV225_0188(2)					HMPREF0462_0225 HMPREF0462_0226		aH51_1_017		aH52_1_020	HOki113_1_0180 HOki113_1_0179
1304		core	ABBCDDDDDDDEEFGGGGG_HHHHHHHHHH	sdh	Short chain alcohol dehydrogenase	HPSA_05325	jhp1023	HPGAM_05640	HPSJM_05415	HP0357	HPAG1_1035	HPLT_05430	HPG27_1038	HPP12_1062	HELPY_1066	HPB8_407	HPIN_05410	HPSNT_05440	HPPC_05325	HPPN120_05315	HPPN135_05600	HPSH_05635	HPSAT_05240	HPCU_05555		HMPREF4655_21286	HPF57_1058 HPF57_1059	HPF30_0292	HPF16_1039	HMPREF0462_1109	HOki310_1_0993	KHP_0997	HPF32_1033	HPKB_1027	HOki113_1_1057
1315		core	ABBCDDDDDDDEEFGGGGG_HHHHHHHHHH	guaC	Guanosine 5'-monophosphate oxidoreductase	HPSA_04145	jhp0790	HPGAM_04405	HPSJM_04340	mHP0854	HPAG1_0838	HPLT_04330	HPG27_810	mHPP12_0855	HELPY_0500	HPB8_1064	HPIN_02340	HPSNT_04425	HPPC_04325	HPPN120_04225	HPPN135_04230	HPSH_02530	HPSAT_02450	HPCU_04550		mHMPREF4655_20741	HPF57_0874	HPF30_0477	HPF16_0508	mHMPREF0462_0553	HOki310_1_0493	mKHP_0476	HPF32_0822	HPKB_0493	HOki113_1_0865
1350		core	ABBCDDDDDDDEEFGGGGG_HHHHH_HHHH		Hypothetical protein HPSH_07925	HPSA_07385(1)	jhp1430	HPGAM_08140(1)	HPSJM_07870(1)	HP1397(1)	HPAG1_1473(1)	HPLT_07855(1)	HPG27_1462(1)	HPP12_1515	HELPY_1514(1)	HPB8_1699	HPIN_07405(1)	aHSan49_1_078(1)	aHPeC_1_056	aHPu120_1_078(1)	mHPPN135_07780(1)	HPSH_07925(1)	aHSat_1_051(1)	aHCuz_1_053		aH35A_1_009	HPF57_1456(1)	HPF30_1413(1)	HPF16_1436(1)	HMPREF0462_1540(1)		KHP_1393(1)	HPF32_1427(1)	HPKB_1444(1)	HOki113_1_1458(1)
1300		core	ABBCDDDDDDDEEFGGGG_GHHHHHHHHHH		Putative type II DNA modification enzyme	aHSAf7_1_049 aHSAf7_1_048	jhp1012	HPGAM_05580	HPSJM_05345	aHP26695_007 mHP0369	HPAG1_1023	HPLT_05370	HPG27_1028	HPP12_1052	HELPY_1056	HPB8_417	HPIN_05355	HPSNT_05385	HPPC_05270	HPPN120_05255	HPPN135_05545	HPSH_05570	HPSAT_05180		HPV225_1102	HMPREF4655_21276	HPF57_1048	HPF30_0302	HPF16_1028	HMPREF0462_1099	HOki310_1_0983	KHP_0987	HPF32_1023	HPKB_1014	HOki113_1_1046
1303		core	ABBCDDDDDDDEEFGGGG_GHHHHHHHHHH		Hypothetical protein HPSH_05575	HPSA_05270	jhp1013	HPGAM_05585	aHSJM_1_035 aHSJM_1_036	mHP0368	HPAG1_1026 HPAG1_1025	HPLT_05375	HPG27_1029	HPP12_1053	mHELPY_1057	HPB8_416	HPIN_05360	HPSNT_05390	HPPC_05275	HPPN120_05260	HPPN135_05550	HPSH_05575	HPSAT_05185		HPV225_1103	HMPREF4655_21277	HPF57_1049	HPF30_0301	HPF16_1029 HPF16_1030	HMPREF0462_1100	HOki310_1_0984	KHP_0988	HPF32_1024	mHPKB_1015 aH52_1_073	HOki113_1_1048 HOki113_1_1047
9		core	ABBCDDDDDDDEEFGGGG_GHHHHHHHHH_		Hypothetical protein HPSH_05290	HPSA_04975(2)	jhp1307(2) mjhp0959(2)	aHGam94_1_078(1) aHGam94_1_068(1)	HPSJM_05070(2)	HP1412(2) HP0423(2)	mHPAG1_0971(2) HPAG1_1338(2)	HPLT_06985(2) HPLT_05110(2)	HPG27_950(2) HPG27_1335(2)	HPP12_1383(2) HPP12_1000(2)	HELPY_1380(2) aHB38_1_100(1)	HPB8_475(2)	HPIN_07310(2)	HPSNT_05110(2) HPSNT_06950(2)	HPPC_05005(2) HPPC_06860(2)	aHPu120_1_067(1)	HPPN135_05245(2) HPPN135_07130(2)	HPSH_05290(2)	aHSat_1_033(1)		HPV225_1044(2) HPV225_1433(2)	HMPREF4655_20003(2) HMPREF4655_21221(2)	HPF57_0993(2) HPF57_1326(2)	HPF30_1280(2) HPF30_0356(2)	HPF16_0974(1) HPF16_1309(1)	HMPREF0462_1390(2) HMPREF0462_1046(2)	HOki310_1_0932(1) HOki310_1_1260(1)	KHP_0936(2) aH51_1_091(2)	HPF32_0373(2) HPF32_1298(2)	HPKB_1311(2)
1414		core	ABBCDDDDDDDEEFGGGG_GHHHHHH___H	ackA	Acetate kinase	HPSA_04385(2)	jhp0840(2)	HPGAM_04650(2)	HPSJM_04590(2)	aHP26695_029(2)	aHPHPAG1_006	HPLT_04585	aHPG27_066(2)	HPP12_0900	aHB38_1_080(2)	HPB8_649	HPIN_04595(2)	aHSan49_1_047	HPPC_04555(2)	HPPN120_04460(2)	HPPN135_04465(2)	HPSH_04760(2)	HPSAT_04425(2)		HPV225_0924(2)	HMPREF4655_21137(2)	HPF57_0914(2)	HPF30_0435(2)	HPF16_0885(2)	HMPREF0462_0952	HOki310_1_0856(2)				HOki113_1_0910(2)
1416		core	ABBCDDDDDDDEEFGGGG_GHHH__HHHH_	hpy99XIM	Type II DNA modification enzyme	HPSA_02320	jhp0435	HPGAM_02450	HPSJM_02420	aHP26695_014 aHP26695_015	HPAG1_0460	HPLT_02370	HPG27_441	HPP12_0491	HELPY_0465	HPB8_1098	HPIN_02175	HPSNT_02480	HPPC_02330	HPPN120_02335	HPPN135_02365	HPSH_02375	HPSAT_02310		mHPV225_0482	HMPREF4655_20708	HPF57_0513	HPF30_0838			HOki310_1_0465	KHP_0447	HPF32_0850	HPKB_0465
27		core	ABBCDDDDDDDEEFGGGG__HHHHHHHHHH		Hypothetical protein HPSH_04470	HPSA_02360(1) HPSA_05425(1)	jhp0441 jhp1042(1)	HPGAM_05745(1) HPGAM_02500	HPSJM_05515(1) HPSJM_02450(1)	HP0489(1) HP1115(1)	HPAG1_0465(1)	HPLT_05530(1) HPLT_02420(1)	HPG27_1057(1) HPG27_448(1)	HPP12_0496(1) HPP12_1080(1)	HELPY_1085(1) HELPY_0865(1)	HPB8_674(1) HPB8_389(1)	HPIN_05510	HPSNT_05535(1)	HPPC_02405	HPPN120_02370	HPPN135_02400	HPSH_04470	HPSAT_04320			HMPREF4655_21115	HPF57_0520	HPF30_0832	HPF16_0864	HMPREF0462_0930	HOki310_1_0837	KHP_0827	HPF32_0470	HPKB_0848	HOki113_1_0473
1335		core	ABBCDDDDDDDEEFGGG_GGHHHHHH_HHH		Hypothetical protein jhp0061	HPSA_00330(1)	jhp0061(1)	HPGAM_00350(1)	aHSJM_1_007(1)	mHP0066(1)	HPAG1_0066(1)	aHLit75_1_017	aHPG27_011	HPP12_0067	aHB38_1_004	HPB8_1501(1)	HPIN_00290(1)	aHSan49_1_012	aHPeC_1_009(1)	HPPN120_00325(1)	HPPN135_00335(1)	aHPShi470_003(1)		aHCuz_1_003(1)	HPV225_0071(1)	aH35A_1_020	HPF57_0076(1)	HPF30_1235(1)	HPF16_0075	HMPREF0462_0116(1)	HOki310_1_0081(1)		HPF32_0072	aH52_1_010(1)	HOki113_1_0075(1)
1348		core	ABBCDDDDDDDEEFGGG__GHHHHHHHHHH	hopZ	Outer membrane protein	HPSA_00035	mjhp0007	HPGAM_00040	HPSJM_00050	HP0009	HPAG1_0009	mHPLT_00035	HPG27_8	HPP12_0007	HELPY_0007	HPB8_1616	HPIN_00035	HPSNT_00035	aHPeC_1_001	HPPN120_00035	HPPN135_00035	aHPShi470_002 aHPShi470_001			mHPV225_0013	mHMPREF4655_20213	HPF57_0007	HPF30_0007	HPF16_0007	HMPREF0462_0009	HOki310_1_0007	KHP_0007	HPF32_0007	HPKB_0012	HOki113_1_0007
1331		core	ABBCDDDDDDDEEFGG__GGHHHHHHHHHH	leoA	Labile enterotoxin outputA	HPSA_03495(3)	jhp0668(3)	HPGAM_03770(3)	HPSJM_03695(3)	HP0731(3)	HPAG1_0715(3)	HPLT_03660(3)	HPG27_687(3) mHPG27_686(1)	HPP12_0740(3)	HELPY_0636(3)	HPB8_937(2)	aHInd7_1_018	HPSNT_03780(3)	HPPC_03700(3)	HPPN120_03600(3)	HPPN135_03580(1)			HPCU_03905(3)	aHv22_1_032(2)	aH35A_1_074 mHMPREF4655_20875(1)	HPF57_0751(3)	HPF30_0605	HPF16_0632(3)	HMPREF0462_0681(1) mHMPREF0462_0680	HOki310_1_0616(3)	KHP_0596	HPF32_0698(3)	aH52_1_051 aH52_1_050	HOki113_1_0738 HOki113_1_0737(1)
1475		core	ABBCDDDDDDDEEFGG__GG_HHH___H__		Hypothetical protein jhp0669	HPSA_03500(7)	jhp0669(3)	aHGam94_1_032(2)	aHSJM_1_016(4)	HP0733(6)	HPAG1_0716(1)	HPLT_03665(1)	HPG27_688(1)	HPP12_0741(3)	aHB38_1_054(4)	HPB8_939(3)	mHPIN_02970(4)	HPSNT_03785(2)	aHPeC_1_034(2)	HPPN120_03605(2)	aHPu135_1_013			mHPCU_03910(6)	HPV225_0741(6)		HPF57_0752(6)	HPF30_0603(1)	HPF16_0631(2)				HPF32_0699(6)
1322		core	ABBCDDDDDDDEEFGG___GHHHHHHHHHH		Hypothetical protein jhp0054	aHSAf7_1_001(3) aHSAf7_1_002(1)	jhp0054(2)	aHGam94_1_004(3)	aHSJM_1_004(1)	HP0060(3)	HPAG1_0059(1)	aHLit75_1_009(3)	aHPG27_006(3)	HPP12_0060(1) HPP12_0059	aHB38_1_003(1)	HPB8_1507(3)	HPIN_00260(3)	aHSan49_1_006(1)	aHPeC_1_005(3)	aHPu120_1_004(2)	HPPN135_00300(3)				aHv22_1_001(3) aHv22_1_002(1)	aH35A_1_015(2)	HPF57_0066(2)	HPF30_1243(2) HPF30_1242(1)	HPF16_0068(1) HPF16_0067(3)	HMPREF0462_0072(3) HMPREF0462_0073	HOki310_1_0073(2)	KHP_0069(3)	HPF32_0065(2)	aH52_1_005(2)	HOki113_1_0068(2)
1342		core	ABBCDDDDDDDEEFG_GGGGHHHHHHHHHH		Hypothetical protein HPSH_07325	HPSA_06780(2)	jhp1330(2)	HPGAM_07560(2)	HPSJM_07300(2)	mHP1437(2)	HPAG1_1363(2)	mHPLT_07115	HPG27_1358(2)	HPP12_1413	HELPY_1406(2)	HPB8_102	HPIN_07945(2)	aHSan49_1_072	HPPC_07000(2)	mHPPN120_07005(2)		HPSH_07325(2)	HPSAT_06880(2)	HPCU_07230(2)	mHPV225_1478(1)	HMPREF4655_20031(2)	HPF57_1350(2)	HPF30_1303(2)	HPF16_1332(2)	HMPREF0462_1416(2)	HOki310_1_1286	KHP_1288	HPF32_1322	HPKB_1335(2)	HOki113_1_1350(2)
29		core	ABBCDDDDDDDEEFG_GGGGHHHHHHH_HH		Hypothetical protein jhp0669	HPSA_03500(8)	jhp0669(4)	aHGam94_1_031	HPSJM_03700	mHP0732	HPAG1_0716(2)	HPLT_03665(2)	HPG27_688(2)	HPP12_0741(4)	aHB38_1_054(5)	HPB8_939(4)	mHPIN_02970(5)	HPSNT_03785(3)	aHPeC_1_034(3)	HPPN120_03605(3)		mHPSH_03190	aHSat_1_012	mHPCU_03910(7)	HPV225_0741(7)	aH35A_1_072	HPF57_0752(7)	HPF30_0603(2)	HPF16_0631(3)	HMPREF0462_0678	HOki310_1_0615	mKHP_0594		HPKB_0616	HOki113_1_0740
1323		core	ABBCDDDDDDDEEFG_GGGGHHHHHHH_HH		Hypothetical protein HPSH_07325	HPSA_06780(1)	jhp1330(1)	HPGAM_07560(1)	HPSJM_07300(1)	mHP1437(1)	HPAG1_1363(1)	HPLT_07110	HPG27_1358(1)	HPP12_1412	HELPY_1406(1)	HPB8_103	HPIN_07945(1)	aHSan49_1_071	HPPC_07000(1)	mHPPN120_07005(1)		HPSH_07325(1)	HPSAT_06880(1)	HPCU_07230(1)	HPV225_1479	HMPREF4655_20031(1)	HPF57_1350(1)	HPF30_1303(1)	HPF16_1332(1)	HMPREF0462_1416(1)	HOki310_1_1285	KHP_1287		HPKB_1335(1)	HOki113_1_1350(1)
1351		core	ABBCDDDDDDDEEFG_GGG_HHHHHHHHHH		Adenine specific DNA methyltransferase	HPSA_07790	aHPJ99_030	aHGam94_1_073(1)	HPSJM_06790(1)	mHP1353	HPAG1_1301(2)	mHPLT_06790(1)	HPG27_1302(2)	aHPP12_033	aHB38_1_112	HPB8_1524	HPIN_07105	HPSNT_06775	HPPC_06660(2)	HPPN120_06660(2)		HPSH_07010(2)	HPSAT_06560(2)	HPCU_06915(2)		aH35A_1_014	HPF57_0048	HPF30_0049(1)	HPF16_0046(1)	HMPREF0462_0053(1)	HOki310_1_0046(1)	aH51_1_004	HPF32_0048(2)	HPKB_0048(2)	HOki113_1_0045(1)
1357		core	ABBCDDDDDDDEEFG_GGG_HHHHHHHHHH		Hypothetical protein HPSH_07010	HPSA_07785	aHPJ99_031	HPGAM_07010	HPSJM_06795	HP1354	HPAG1_1301(1)	HPLT_06795	HPG27_1302(1)	aHPP12_039 aHPP12_034	aHB38_1_113	HPB8_1525	HPIN_07115	HPSNT_06780	HPPC_06660(1)	HPPN120_06660(1)		HPSH_07010(1)	HPSAT_06560(1)	HPCU_06915(1)		HMPREF4655_20260	HPF57_0047	HPF30_0048 HPF30_0047	HPF16_0045	HMPREF0462_0052	HOki310_1_0045	aH51_1_003	HPF32_0048(1)	HPKB_0048(1)	HOki113_1_0044
22		core	ABBCDDDDDDDEEF_GGGGGHHHHHHHHHH		Hypothetical protein HPSH_00600	HPSA_05830 HPSA_00605	jhp0110	HPGAM_00635	HPSJM_00655 HPSJM_05930	HP0118 HP1187 HP0120	mHPAG1_0119 HPAG1_1127	HPLT_00635	HPG27_110	HPP12_0120 HPP12_1154	HELPY_1160	HPB8_303 mHPB8_1447	HPIN_00575 HPIN_06260	HPSNT_00765	HPPC_00600 HPPC_05805		mHPPN135_00600	HPSH_00600	HPSAT_00565	HPCU_00560	HPV225_0130	HMPREF4655_20336	HPF57_0118 HPF57_1150	HPF30_1197	HPF16_0131	HMPREF0462_0173	HOki310_1_0129	KHP_1084 KHP_0120	HPF32_0129	mHPKB_0130	HOki113_1_0130
1363		core	ABBCDDDDDDDEEF_GGGGGHHHH_HHHHH	vacA5	Toxin-like outer membrane protein	HPSA_01465(3)	jhp0274(3)	HPGAM_01620(3)	HPSJM_01560(3)	HP0289(3)	HPAG1_0291(3)	HPLT_01485(3)	HPG27_268(3)	HPP12_0288(3)	HELPY_0295(3)	HPB8_1273(3)	HPIN_01315(3)	HPSNT_01630(3)	HPPC_01465(3)		HPPN135_01490(3)	HPSH_01500(3)	HPSAT_01445(3)	HPCU_01775(3)	HPV225_0307(3)	aH35A_1_047	HPF57_0343(2)	HPF30_1005	HPF16_0297		HOki310_1_0295	aH51_1_028	HPF32_0299	HPKB_0300(3)	HOki113_1_0298(3)
1392		core	ABBCDDDDDDDEEF_GG__GHHHHHHHHHH	hpy8I	Putative restriction endonuclease	HPSA_04410	jhp0845	HPGAM_04675	HPSJM_04635	HP0909	HPAG1_0891	HPLT_04620	HPG27_860	HPP12_0907	HELPY_0893	HPB8_643	HPIN_04625	HPSNT_04725	HPPC_04585		HPPN135_04490	HPSH_04785			HPV225_0929	HMPREF4655_21142	HPF57_0919	HPF30_0430	HPF16_0890	HMPREF0462_0960	HOki310_1_0861	KHP_0849	HPF32_0445	HPKB_0877	HOki113_1_0918
1283		core	ABBCDDDDDDDEE_GGGGGGHHHHHHHHHH		Hypothetical protein jhp0191	HPSA_01030(3)	jhp0191(2)	HPGAM_01170(3)	aHSJM_1_012(3) aHSJM_1_011(1)	HP0205(2)	HPAG1_0200 mHPAG1_0199(1)	HPLT_01070(3)	HPG27_188(3)	mHPP12_0206(1)	aHB38_1_017(3)	HPB8_1361(3)	aHInd7_1_057(1)	aHSan49_1_020(3)		HPPN120_01040(3)	aHPu135_1_004(1)	aHPShi470_010(1)	aHSat_1_005(3)	HPCU_01155(3)	HPV225_0220(3)	aH35A_1_040(3)	HPF57_0223(1)	HPF30_1089(3)	HPF16_0212	HMPREF0462_0259(1)	HOki310_1_0210(3)	KHP_0205(3)	HPF32_0214(3)	HPKB_0214(2)	HOki113_1_0215(3)
1297		core	ABBCDDDDDDDEE_GGGGGGHHHHHHHHHH		Hypothetical protein HPG27_188	HPSA_01030(1)	jhp0192	HPGAM_01170(1)	aHSJM_1_012(1)	HP0206	mHPAG1_0205(1)	HPLT_01070(1)	HPG27_188(1)	HPP12_0207	aHB38_1_017(1)	HPB8_1361(1)	aHInd7_1_056(1)	aHSan49_1_020(1)		HPPN120_01040(1)	aHPu135_1_005(1)	aHPShi470_012	aHSat_1_005(1)	HPCU_01155(1)	HPV225_0220(1)	aH35A_1_040(1)	HPF57_0225	HPF30_1089(1)	HPF16_0214	HMPREF0462_0260(1)	HOki310_1_0210(1)	KHP_0205(1)	HPF32_0214(1)	aH52_1_024	HOki113_1_0215(1)
45		core	ABBCDDDDDDDEE_GGGGGGHHHHHH_HHH		Hypothetical protein jhp0061	HPSA_00340(2)	jhp0061(4)	aHGam94_1_006(2)	aHSJM_1_007(4) aHSJM_1_008	mHP0066(4)	HPAG1_0067(2)	aHLit75_1_020(2)	aHPG27_013(2)	HPP12_0070(3)	aHB38_1_006(2)	mHPB8_1500 HPB8_1501(4)	HPIN_00290(4)	aHSan49_1_014(2)		HPPN120_00325(4)	HPPN135_00335(4)	aHPShi470_004(2)	HPSAT_00290(4)	aHCuz_1_003(4)	HPV225_0071(4)	aH35A_1_023	HPF57_0077(2)	HPF30_1234 HPF30_1235(4)	HPF16_0078	HMPREF0462_0116(4)	HOki310_1_0082(3)		HPF32_0076(2)	aH52_1_013	HOki113_1_0076(2)
1347		core	ABBCDDDDDDDEE_GGGGGGHHHH_HHHHH		Type II restriction modification enzyme methyltransferase	HPSA_06995	jhp1365	HPGAM_07745	HPSJM_07505	HP1472	mHPAG1_1442 HPAG1_1443 HPAG1_1441	HPLT_07320	HPG27_1395	HPP12_1450	aHB38_1_125	HPB8_58	HPIN_07750	HPSNT_07290		HPPN120_07205	HPPN135_07450	HPSH_07540(1)	HPSAT_07080	HPCU_07420	HPV225_1543	aH35A_1_006 aH35A_1_005	HPF57_1387	HPF30_1340	HPF16_1369		HOki310_1_1321	mKHP_1323	HPF32_1359	HPKB_1376	HOki113_1_1385
1461		core	ABBCDDDDDDDEE_______HHHHHHHHHH	fecA	Iron(III) dicitrate transport protein	HPSA_03890	jhp0743	aHGam94_1_038(2)	HPSJM_04090	HP0807	HPAG1_0792	HPLT_04080	HPG27_763	HPP12_0813	aHB38_1_043 aHB38_1_044	HPB8_1015	HPIN_02565	HPSNT_04165								aH35A_1_060 aH35A_1_059	HPF57_0829	HPF30_0524	HPF16_0555	HMPREF0462_0600	HOki310_1_0538	KHP_0521	HPF32_0774	HPKB_0543	HOki113_1_0820
1314		core	ABBCDDDDDDDE_FGGGGGGHHHHHHHHHH	hsdR	Type I restriction enzyme R protein	HPSA_07345	jhp1424	HPGAM_08110	HPSJM_07845	mHP1402	mHPAG1_1466	HPLT_07825	HPG27_1457	aHPP12_045 aHPP12_044	HELPY_1508	HPB8_1704	HPIN_07435		HPPC_07530	HPPN120_07670 HPPN120_07555	mHPPN135_07750	mHPSH_07895	mHPSAT_07390	HPCU_07730	HPV225_1457	HMPREF4655_20129	HPF57_1449	HPF30_1407	HPF16_1431	HMPREF0462_1534	HOki310_1_1419	KHP_1387	HPF32_1421	HPKB_1438	HOki113_1_1452 HOki113_1_1450 HOki113_1_1451
1320		core	ABBCDDDDDDDE_FGGGGGGHHHHHHHH_H		Hypothetical protein HPSH_03515	HPSA_03170	jhp0613(4)	HPGAM_03455(4)	HPSJM_03400(3)	mHP0669(3)	HPAG1_0653(6)	aHLit75_1_040(2)	mHPG27_630(3)	HPP12_0682(2)	aHB38_1_063(5)	HPB8_871(3)	HPIN_03300(4)		HPPC_03450(7)	HPPN120_03365(4)	HPPN135_03300(4)	HPSH_03515(6)	HPSAT_03445(7)	HPCU_03620(6)	aHv22_1_031(2)	aH35A_1_076	HPF57_0692(4)	HPF30_0661(7)	HPF16_0677(2)	mHMPREF0462_0727(6)	HOki310_1_0662(5)	aH51_1_048	HPF32_0650		HOki113_1_0683(5)
1385		core	ABBCDDDDDDDE_FGGGGGGHHHH_H_HHH		Hypothetical protein HPSH_00300	HPSA_00315	jhp0059	HPGAM_00340	HPSJM_00370	HP0064	HPAG1_0064	HPLT_00340	mHPG27_59	HPP12_0065	mHELPY_0058	HPB8_1503	HPIN_00280		aHPeC_1_007	HPPN120_00315	HPPN135_00325	HPSH_00300	HPSAT_00285	HPCU_00285	HPV225_0069	aH35A_1_018	HPF57_0074	HPF30_1237	HPF16_0073		HOki310_1_0078		HPF32_0070	aH52_1_008	HOki113_1_0073
1334		core	ABBCDDDDDDDE__GGGGGGHHHHHHHHHH		Hypothetical protein HPP12_0122	HPSA_00615	mjhp0112	HPGAM_00645	mHPSJM_00665	mHP0122	HPAG1_0121	mHPLT_00645	aHPG27_020	mHPP12_0122	HELPY_0121	mHPB8_1445	mHPIN_00585			mHPPN120_00625	mHPPN135_00610	mHPSH_00610	mHPSAT_00575	mHPCU_00570	mHPV225_0132	aH35A_1_032	HPF57_0116	HPF30_1199	HPF16_0133	aH83_1_003	HOki310_1_0131	mKHP_0122	HPF32_0131	mHPKB_0132	HOki113_1_0132
1381		core	ABBCDDDDDDD_EFGGG_GGHHH_HHH_HH		Hypothetical protein HPSH_04935	HPSA_04535	jhp0873(1)	HPGAM_04845(1)	aHSJM_1_024	HP0938	HPAG1_0921	HPLT_04775	HPG27_887(1)	aHPP12_028	mHELPY_0924	HPB8_610		HPSNT_04860(1)	HPPC_04735	HPPN120_04620	HPPN135_04645	HPSH_04935		aHCuz_1_038	HPV225_0959	HMPREF4655_21170(1)	HPF57_0947	HPF30_0403(1)		HMPREF0462_0990	HOki310_1_0888	aH51_1_056		HPKB_0906	HOki113_1_0944(1) HOki113_1_0945
1440		core	ABBCDDDDDDD_EFG_GGGGHHHH__HHH_		ABC transporter. ATP-binding protein	HPSA_08324(2)	jhp0300(2)	HPGAM_03155(2) HPGAM_01760(2)	mHPSJM_03100	HP0613(2)	HPAG1_0593	HPLT_03040(2)	HPG27_573(2)	HPP12_0621	aHB38_1_069(2)	HPB8_810(2)		HPSNT_03150(2)	aHPeC_1_029(2)	HPPN120_03025(2)		mHPSH_03805	HPSAT_03735	HPCU_03340	mHPV225_0620	aH35A_1_084(2)	HPF57_0636	HPF30_0716(2)	HPF16_0748(2)			KHP_0707(2)	HPF32_0586	HPKB_0731(2)
1454		core	ABBCDDDDDDD_EFG___GG_H_H_HHHH_		Hypothetical protein jhp0668	HPSA_03495(2)	jhp0668(2)	HPGAM_03770(2)	HPSJM_03695(2)	HP0731(2)	HPAG1_0715(2)	HPLT_03660(2)	HPG27_687(2)	HPP12_0740(2)	HELPY_0636(2)	HPB8_937(1)		HPSNT_03780(2)	HPPC_03700(2)	HPPN120_03600(2)				HPCU_03905(2)	aHv22_1_032(1)		HPF57_0751(2)		HPF16_0632(2)		HOki310_1_0616(2)	aH51_1_045	HPF32_0698(2)	HPKB_0617(2)
1472		core	ABBCDDDDDDD_EFG____GH_HHHHH__H		Hypothetical protein HPG27_333	HPSA_01770	jhp0330	HPGAM_01920	HPSJM_01865	HP0356	HPAG1_0351	HPLT_01810	HPG27_333	mHPP12_0350	HELPY_0359	HPB8_1215		HPSNT_01915	aHPeC_1_019 aHPeC_1_020	HPPN120_01800					mHPV225_0372	HMPREF4655_20597		HPF30_0942	HPF16_0359	HMPREF0462_0412	HOki310_1_0358	KHP_0345			HOki113_1_0360
1353		core	ABBCDDDDDDD__FGGGGGGHHHHHHHHHH		Putative lipopolysaccharide biosynthesis protein	mHPSA_02920(1)	m2jhp0563(1)	HPGAM_03190	HPSJM_03145(1)	aHP26695_022(1)	mHPAG1_0602(1)	mHPLT_03080(1)	mHPG27_580(1)	HPP12_0628	aHB38_1_067(1)	HPB8_818			mHPPC_03125(1)	HPPN120_03065	HPPN135_03065(1)	HPSH_03765(1)	HPSAT_03695(1)	aHCuz_1_028	mHPV225_0627(1)	aH35A_1_082(2)	HPF57_0644(1)	HPF30_0707	HPF16_0740(1)	mHMPREF0462_0792(1)	HOki310_1_0718(1)	KHP_0700	HPF32_0595(1)	HPKB_0723(1)	HOki113_1_0634
1389		core	ABBCDDDDDDD__FGGGGGGHH_HHHHHHH	hypAIVR	Hypothetical protein HPSH_06995	HPSA_07810	jhp1270	HPGAM_06985	aHSJM_1_039	HP1351	HPAG1_1299	HPLT_06780	mHPG27_1299	HPP12_1314	HELPY_1340	mHPB8_128			HPPC_06650	HPPN120_06650	HPPN135_06920	HPSH_06995	HPSAT_06550	HPCU_06905	HPV225_1389	HMPREF4655_20264	HPF57_0050		HPF16_0048	HMPREF0462_0055	HOki310_1_0050	aH51_1_006	HPF32_0050(1)	HPKB_0050	HOki113_1_0047
1374		core	ABBCDDDDDD_E_FGGGGGGHHHHH_HHHH		Hypothetical protein HPSH_07925	HPSA_07385(3)	jhp1431(2)	HPGAM_08140(3)	HPSJM_07870(3)	HP1396(2)	HPAG1_1474	HPLT_07855(3)	HPG27_1462(3)	HPP12_1517	HELPY_1514(3)		HPIN_07405(3)		aHPeC_1_057(2)	aHPu120_1_079	mHPPN135_07780(3)	HPSH_07925(3)	aHSat_1_052	aHCuz_1_054(2)	HPV225_1465(2)	aH35A_1_010(2)	HPF57_1456(3)	HPF30_1413(3)	HPF16_1436(3)	HMPREF0462_1540(3)		KHP_1393(3)	HPF32_1427(3)	HPKB_1444(3)	HOki113_1_1458(3)
1421		core	ABBCDDDDDD___FGGGGGGHH_HHHHHHH	babI	Adenine specific DNA methyltransferase	aHSAf7_1_078	jhp1271	HPGAM_06990	aHSJM_1_040	HP1352	HPAG1_1300	HPLT_06785	HPG27_1301	HPP12_1318	HELPY_1341				HPPC_06655	HPPN120_06655	HPPN135_06925	HPSH_07000	HPSAT_06555	HPCU_06910	HPV225_1390	HMPREF4655_20263	HPF57_0049		HPF16_0047	HMPREF0462_0054	HOki310_1_0047	KHP_0049	HPF32_0049	HPKB_0049	HOki113_1_0046
37		core	ABBCDDDDD_DEEFGGGGGGHHHHHHHHHH	cagY	Cag pathogenicity island protein	HPSA_04755	jhp0476(2)	HPGAM_02695(2)	HPSJM_02650(2)	HP0527(2)	HPAG1_0502(2)	HPLT_02610(2)	aHPG27_041 aHPG27_042(2)	HPP12_0534(2)		HPB8_716(2)	HPIN_04260(2)	HPSNT_02715(2)	aHPeC_1_025(2) aHPeC_1_024(1)	HPPN120_02565(2)	HPPN135_02585(2)	HPSH_04285(2)	HPSAT_04140(2)	aHCuz_1_023 HPCU_02875(2) aHCuz_1_024(2)	HPV225_0522(2)	HMPREF4655_21077(2)	HPF57_0557(2)	HPF30_0797(2)	HPF16_0828(2)	HMPREF0462_0893(2)	HOki310_1_0802(2)	KHP_0792(2)	HPF32_0506(2)	HPKB_0815(2)	HOki113_1_0548(2)
1285		core	ABBCDDDDD_DEEFGGGGGGHHHHHHHHHH		Hypothetical protein	HPSA_06795	jhp1332	HPGAM_07570	HPSJM_07310	HP1439	HPAG1_1365	HPLT_07125	HPG27_1360	HPP12_1417		HPB8_98	HPIN_07935	aHSan49_1_075	HPPC_07010	HPPN120_07015	HPPN135_07265	mHPSH_07345	HPSAT_06890	HPCU_07240	HPV225_1477	HMPREF4655_20033	HPF57_1353	HPF30_1305	HPF16_1334	HMPREF0462_1418	HOki310_1_1288	KHP_1290	HPF32_1325	HPKB_1338	HOki113_1_1352
1409		core	ABBCDDDDD_DEEFGGGGGGH___HHHHHH	rfaJ3	Lipopolysaccharide 1,2-glycosyltransferase [Helicobacter	HPSA_01045	aHPJ99_005	HPGAM_01185	HPSJM_01135	aHP26695_006	mHPAG1_0209	HPLT_01085	aHPG27_028	aHPP12_003		HPB8_1358	HPIN_05920	HPSNT_01225	HPPC_01040	HPPN120_01055	HPPN135_01055	HPSH_01075	HPSAT_01030	HPCU_01170	HPV225_0223	HMPREF4655_20449				HMPREF0462_0263	HOki310_1_0213	aH51_1_021	HPF32_0217	aH52_1_025	HOki113_1_0218
1301		core	ABBCDDDDD_DEEFGGGGGG_H_HHHHH_H	mjaVIP	Type II DNA modification enzyme	mHPSA_01325(1)	jhp0246(1)	aHGam94_1_012(1)	HPSJM_01425(1)	mHP0262(1)	mHPAG1_0264(1)	HPLT_01350(1)	HPG27_241(1)	HPP12_0261(1)		HPB8_1301	mHPIN_01180(1)	mHPSNT_01495(1)	mHPPC_01330(1)	mHPPN120_01325(1)	HPPN135_01355(1)	mHPSH_01365(1)	mHPSAT_01310(1)	aHCuz_1_014	aHv22_1_013		HPF57_0315(1)		HPF16_0269(1)	HMPREF0462_0315(1)	HOki310_1_0266(1)	KHP_0260(1)	HPF32_0271(1)		HOki113_1_0271(1)
54		core	ABBCDDDD_DDEEFGGGGGGHHHHHHHHHH		Hypothetical protein	HPSA_03685(3)	jhp0704(1)	HPGAM_03960(3)	HPSJM_03885(3)	HP0766(1)	HPAG1_0752(3)	HPLT_03865(3)	HPG27_723(3)		aHB38_1_047(1)	HPB8_974(3)	aHInd7_1_010(3)	HPSNT_03960(3)	HPPC_03880(2)	HPPN120_03785(2)	HPPN135_03780(2)	HPSH_02995(3)	HPSAT_02960(1)	HPCU_04080(2)	mHPV225_0777	aH35A_1_066(3)	HPF57_0788(1)	HPF30_0566(2)	HPF16_0594(1)	mHMPREF0462_0642	HOki310_1_0577(2)	mKHP_0560(3)	HPF32_0734(2)	mHPKB_0582(1)	HOki113_1_0778 HOki113_1_0777(1)
1299		core	ABBCDDDD_DDEEFGGGGGGHHHHHHHHHH	rpmG	50S ribosomal protein L33	HPSA_05925	jhp1127	HPGAM_06230	HPSJM_06020	HP1204	HPAG1_1144	HPLT_06020	HPG27_1151		HELPY_1178	HPB8_286	HPIN_06350	HPSNT_06025	HPPC_05885	HPPN120_05895	HPPN135_06180	HPSH_06235	HPSAT_05810	HPCU_06140	HPV225_1234	HMPREF4655_21394	HPF57_1166	HPF30_0189	HPF16_1141	HMPREF0462_1216	HOki310_1_1099	KHP_1100	HPF32_1136	HPKB_1136	HOki113_1_1161
1296		core	ABBCDDDD_DDEEFGGGGGGHHHHHH_HHH		Hypothetical protein jhp0061	HPSA_00330(2)	jhp0061(2)	HPGAM_00350(2)	aHSJM_1_007(2)	mHP0066(2)	HPAG1_0066(2)	aHLit75_1_018	aHPG27_012(1)		aHB38_1_005(1)	HPB8_1501(2)	HPIN_00290(2)	aHSan49_1_013(1)	aHPeC_1_009(2)	HPPN120_00325(2)	HPPN135_00335(2)	aHPShi470_003(2)	HPSAT_00290(2)	aHCuz_1_003(2)	mHPV225_1026(1) HPV225_0071(2)	aH35A_1_021(1)	HPF57_0076(2)	HPF30_1235(2)	HPF16_0076	HMPREF0462_0116(2)	HOki310_1_0081(2)		HPF32_0073	aH52_1_010(2)	HOki113_1_0075(2)
1415		core	ABBCDDDD_DDEEFGGGG_GHHHHHHH_H_		Hypothetical protein HPSH_03005	HPSA_03675	jhp0701	HPGAM_03950	HPSJM_03875	HP0764(2)	HPAG1_0749	HPLT_03850	HPG27_720		aHB38_1_049	HPB8_971	HPIN_02795	HPSNT_03955	HPPC_03870	HPPN120_03780	HPPN135_03770	mHPSH_03005	HPSAT_02970		HPV225_0773	HMPREF4655_20836	HPF57_0785	HPF30_0569	HPF16_0597	HMPREF0462_0645	HOki310_1_0581	KHP_0562		HPKB_0584
1380		core	ABBCDDDD_DDEE_GGGGGGHHHHHHHHHH		Hypothetical protein HPG27_188	HPSA_01030(2)	jhp0191(1)	HPGAM_01170(2)	aHSJM_1_012(2)	HP0205(1)	mHPAG1_0205(2)	HPLT_01070(2)	HPG27_188(2)		aHB38_1_017(2)	HPB8_1361(2)	aHInd7_1_056(2)	aHSan49_1_020(2)		HPPN120_01040(2)	aHPu135_1_005(2)	aHPShi470_011	aHSat_1_005(2)	HPCU_01155(2)	HPV225_0220(2)	aH35A_1_040(2)	HPF57_0224	HPF30_1089(2)	HPF16_0213	HMPREF0462_0260(2)	HOki310_1_0210(2)	KHP_0205(2)	HPF32_0214(2)	HPKB_0214(1)	HOki113_1_0215(2)
1372		core	ABBCDDDD_DDE_FGGGGGGHHHHHHHHHH	pdsO	Hypothetical protein HPG27_721	HPSA_03680	jhp0703(2) jhp0702	HPGAM_03955	HPSJM_03880	HP0764(1)	HPAG1_0750	HPLT_03855	HPG27_721		aHB38_1_048	HPB8_972	aHInd7_1_013		HPPC_03875	HPPN120_03785(3)	HPPN135_03775	HPSH_03000	mHPSAT_02965	HPCU_04075	HPV225_0774	HMPREF4655_20835	HPF57_0786 HPF57_0787	HPF30_0568	HPF16_0596	mHMPREF0462_0644	HOki310_1_0580	KHP_0561	HPF32_0732	mHPKB_0583(2)	HOki113_1_0775 HOki113_1_0774
1379		core	ABBCDDDD_DDE_F_GGGGGHHHHHHHHHH		Hypothetical protein HPSH_02995	HPSA_03685(4)	jhp0704(2)	HPGAM_03960(4)	HPSJM_03885(4)	HP0766(2)	HPAG1_0752(4)	HPLT_03865(4)	HPG27_722		aHB38_1_047(2)	HPB8_974(4)	aHInd7_1_011		HPPC_03880(3)		HPPN135_03780(3)	HPSH_02995(4)	HPSAT_02960(2)	HPCU_04080(3)	mHPV225_0776	aH35A_1_067	HPF57_0788(2)	HPF30_0566(3)	HPF16_0594(2)	HMPREF0462_0643	HOki310_1_0578	mKHP_0560(4)	HPF32_0734(3)	mHPKB_0582(2)	HOki113_1_0777(2)
1482		core	ABBCDDDD_DD__FGG___GH___HHHH_H		Hypothetical protein HPG27_53	HPSA_00275(2)	jhp0051	HPGAM_00300	HPSJM_00320(2)	aHP26695_002	HPAG1_0056	aHLit75_1_006(3)	HPG27_53(2)		HELPY_0051(3)	HPB8_1510(2)			HPPC_00260	HPPN120_00275(2)	HPPN135_00290(3)				HPV225_0062(3)	HMPREF4655_20279				HMPREF0462_0069	HOki310_1_0069 HOki310_1_0068(4)	mKHP_0067	HPF32_0064		HOki113_1_0065
1345		core	ABBCDDDD_D_EEFGGGGGGHHHHHHHHHH		Hypothetical protein HPSH_05785	HPSA_05470	aHPJ99_028	HPGAM_05790	HPSJM_05565	aHP26695_042	HPAG1_1061	HPLT_05590	HPG27_1068		HELPY_1095		HPIN_05570	HPSNT_05585	HPPC_05460	HPPN120_05460	HPPN135_05740	HPSH_05785	HPSAT_05385	HPCU_05695	HPV225_1144	HMPREF4655_21312	HPF57_1086	HPF30_0266	HPF16_1065	HMPREF0462_1134	HOki310_1_1020	aH51_1_080	HPF32_1059	HPKB_1053	HOki113_1_1085
1471		core	ABBCDDDD_D__E_G_GGG__H_HHHHHHH		Hypothetical protein jhp1312	aHSAf7_1_059	m2jhp1312	aHGam94_1_080	aHSJM_1_043	m2HP1417m	HPAG1_1343(2)	HPLT_07020 aHLit75_1_074	aHPG27_091		aHB38_1_120			aHSan49_1_070		aHPu120_1_070		aHPShi470_068	aHSat_1_050	aHCuz_1_050(2)			HPF57_1332(2)		HPF16_1315	HMPREF0462_1396	HOki310_1_1266	aH51_1_094	HPF32_1304	aH52_1_093	HOki113_1_1332(2)
1474		core	ABBCDDDD_D__E_G_GGG__H_HHHHHHH		Hypothetical protein jhp1312	aHSAf7_1_058	mjhp1312	aHGam94_1_079	aHSJM_1_042	mHP1417m	HPAG1_1343(1)	aHLit75_1_073	aHPG27_090		aHB38_1_119			aHSan49_1_069		aHPu120_1_068 aHPu120_1_069		aHPShi470_067	aHSat_1_049	aHCuz_1_050(1)			HPF57_1332(1)		HPF16_1314	HMPREF0462_1395	HOki310_1_1265	aH51_1_093	HPF32_1303	aH52_1_092	HOki113_1_1332(1)
1326		core	ABBCDDD_DDDEEFGGGGGGHHHHHH_HHH	pta	Phosphotransacetylase	HPSA_04390(3)	jhp0841(3)	HPGAM_04655(3)	aHSJM_1_022 aHSJM_1_021	aHP26695_031 aHP26695_030	HPAG1_0885	mHPLT_04590		HPP12_0902	HELPY_0889(3)	HPB8_647(3)	HPIN_04600(3)	aHSan49_1_049	HPPC_04560	HPPN120_04465(3)	HPPN135_04470(3)	HPSH_04765(3)	HPSAT_04430(3)	HPCU_04770(3)	HPV225_0925(3)	HMPREF4655_21138(3)	HPF57_0915(3)	HPF30_0434(3)	HPF16_0886(3)	HMPREF0462_0954	HOki310_1_0857(3)		HPF32_0449(3)	mHPKB_0872(3)	HOki113_1_0911
1333		core	ABBCDDD_DDDEEFGGGGGGHHHHHH_HHH	pta	Phosphotransacetylase	HPSA_04390(2)	jhp0841(2)	HPGAM_04655(2)	aHSJM_1_023(2)	HP0905(2) aHP26695_032	HPAG1_0886	HPLT_04595		HPP12_0903(2)	HELPY_0889(2)	HPB8_647(2)	HPIN_04600(2)	aHSan49_1_050 aHSan49_1_051(2)	HPPC_04565(2)	HPPN120_04465(2)	HPPN135_04470(2)	HPSH_04765(2)	HPSAT_04430(2)	HPCU_04770(2)	HPV225_0925(2)	HMPREF4655_21138(2)	HPF57_0915(2)	HPF30_0434(2)	HPF16_0886(2)	HMPREF0462_0955	HOki310_1_0857(2)		HPF32_0449(2)	mHPKB_0872(2)	HOki113_1_0912 HOki113_1_0913
1517		core	ABBCDDD_DDDEEFGGG_GG_________H		Hypothetical protein jhp0100	HPSA_00555(2)	jhp0100(2)	aHGam94_1_009	HPSJM_00605(2)	mHP0108(2)	HPAG1_0108(2)	HPLT_00580(2)		HPP12_0110(2)	aHB38_1_011	HPB8_1457(2)	HPIN_00525(2)	HPSNT_00715(2)	HPPC_00550	HPPN120_00560(2)	HPPN135_00550	aHPShi470_007		HPCU_00510	HPV225_0117(2)										HOki113_1_0120(2)
1495		core	ABBCDDD_DDD__FGG___G____HHH__H		Hypothetical protein jhp0052	HPSA_00280(1) HPSA_00285(1)	jhp0052(1)	aHGam94_1_001	HPSJM_00325(1)	HP0059(1)	HPAG1_0057(1)	aHLit75_1_007		HPP12_0055(1)	HELPY_0052(1)	HPB8_1510(3)			HPPC_00265(1)	HPPN120_00280(1)	HPPN135_00295(1)				HPV225_0062(1) HPV225_0063(1)					HMPREF0462_0070	HOki310_1_0070	KHP_0068(1)			HOki113_1_0066(1)
69		core	ABBCDDD_DD_E_FGGGGGGHH_HH_H_H_		Hypothetical protein jhp0681	aHSAf7_1_029(3)	aHPJ99_018(3)	aHGam94_1_036(2)	HPSJM_03775(3)	aHP26695_026(3)	HPAG1_0729(3)	aHLit75_1_050(2)		HPP12_0754(3)	aHB38_1_050(3)		aHInd7_1_015(1)		HPPC_03770(3)	aHPu120_1_035(1)	aHPu135_1_016(2)	aHPShi470_018(3)	HPSAT_03070(3)	HPCU_03970(3)	aHv22_1_036(3)	HMPREF4655_20857(1)	HPF57_0765(1)		HPF16_0618(1)	HMPREF0462_0666(1)		KHP_0582(3)		HPKB_0603(2)
1449		core	ABBCDDD_DD__EFGGG_G_HHHHHHHHH_		Hypothetical protein HPSH_01120	HPSA_01090	mjhp0203	aHGam94_1_011(1)	HPSJM_01190	HP0217(1)	HPAG1_0218	HPLT_01135		mHPP12_0218	aHB38_1_018			HPSNT_01270(1)	HPPC_01085	aHPu120_1_010	HPPN135_01110	HPSH_01120		aHCuz_1_012		aH35A_1_041	HPF57_0236	HPF30_1078	HPF16_0225	HMPREF0462_0272(1)	HOki310_1_0222	aH51_1_022	HPF32_0226	aH52_1_028
1453		core	ABBCDDD_DD__EFGGG_G_HHHHHHHHH_		Hypothetical protein HPSH_01125	HPSA_01100	m2jhp0203	aHGam94_1_011(2)	mHPSJM_01195	HP0217(2)	HPAG1_0219	HPLT_01140		m2HPP12_0218	aHB38_1_019			HPSNT_01270(2)	HPPC_01090	aHPu120_1_011	HPPN135_01115	HPSH_01125		aHCuz_1_013		aH35A_1_042	HPF57_0237	HPF30_1077	HPF16_0226	HMPREF0462_0272(2)	HOki310_1_0223	aH51_1_023	HPF32_0227	aH52_1_029
1497		core	ABBCDDD_DD___F_GGGGG__H__HH_HH		Hypothetical protein jhp0681	aHSAf7_1_029(2)	aHPJ99_018(2)	aHGam94_1_036(1)	HPSJM_03775(2)	aHP26695_026(2)	HPAG1_0729(2)	aHLit75_1_050(1)		HPP12_0754(2)	aHB38_1_050(2)				HPPC_03770(2)		aHPu135_1_016(1)	aHPShi470_018(2)	HPSAT_03070(2)	HPCU_03970(2)	aHv22_1_036(2)			HPF30_0589			HOki310_1_0601	KHP_0582(2)		HPKB_0603(1)	HOki113_1_0754
1486		core	ABBCDDD_D_DEE__GGG__HHH_HH__HH		Hypothetical protein HPSH_01925	HPSA_01870	jhp0347	HPGAM_02010	HPSJM_01955	HP1078	HPAG1_0369	HPLT_01905		HPP12_0366		HPB8_1197	mHPIN_01705	HPSNT_01995			HPPN135_01895	HPSH_01925	HPSAT_01850			HMPREF4655_20614	HPF57_0422	HPF30_0927		HMPREF0462_0428	HOki310_1_0374			mHPKB_0375	HOki113_1_0377
1490		core	ABBCDDD_D_DEE__GGG__HHH_HH__HH		Hypothetical protein HPSH_01920	aHSAf7_1_007 aHSAf7_1_006	jhp0346	HPGAM_02005	HPSJM_01950	HP1079	HPAG1_0368	HPLT_01900		m2HPP12_0365		HPB8_1198	HPIN_01700	HPSNT_01990			HPPN135_01890	HPSH_01920	HPSAT_01845			HMPREF4655_20613	HPF57_0421	HPF30_0928		HMPREF0462_0427	HOki310_1_0373			HPKB_0374	HOki113_1_0376
33		core	ABBCDD_DDDDEEFGGGGGGHHHHHHHHHH	homB	Putative outer membrane protein HomB	HPSA_03395(1)	jhp0870(1) jhp0649(1)	HPGAM_04825(1) HPGAM_03655(1)	HPSJM_04760(1) HPSJM_03595(1)	HP0710(1)	HPAG1_0695(1)		aHPG27_056	HPP12_0721(1)	HELPY_0656(1)	HPB8_614(1) HPB8_915(1)	HPIN_04760(1) HPIN_03085(1)	HPSNT_03675(1)	HPPC_04710(1)	aHPu120_1_039	HPPN135_04620(1)	HPSH_04925(1)	HPSAT_04575(1)	HPCU_04910(1)	HPV225_0955(1)	HMPREF4655_21168(1)	HPF57_0944(1)	HPF30_0406(1)	HPF16_0914(1)	HMPREF0462_0987(1)	HOki310_1_0885(1)	KHP_0873(1)	HPF32_0421(1)	HPKB_0903(1)	HOki113_1_0942(1)
81		core	ABBCDD_DDDDEEFGGGGGGHHHHHHHHHH	dpnA	Adenine specific DNA methyltransferase	HPSA_00245	jhp0043	HPGAM_00245	HPSJM_00270	HP0050	HPAG1_0046		HPG27_44	HPP12_0044	HELPY_0045	HPB8_1575 HPB8_1521	HPIN_00225	HPSNT_00230	aHPeC_1_004 aHPeC_1_003	HPPN120_00230	HPPN135_00240	HPSH_00245	HPSAT_00245	HPCU_00220	HPV225_0056	HMPREF4655_20274	HPF57_0060	HPF30_1250	HPF16_0057	HMPREF0462_0064	HOki310_1_0059	KHP_0059	HPF32_0059	HPKB_0059	HOki113_1_0056
1287		core	ABBCDD_DDDDEEFGGGGGGHHHHHHHHHH	hsdM	Type I restriction enzyme M protein	HPSA_07340	jhp1423	HPGAM_08105	aHSJM_1_049 aHSJM_1_048	HP1403	HPAG1_1465 HPAG1_1464		HPG27_1456	HPP12_1509	HELPY_1507	HPB8_1705	HPIN_07440	aHSan49_1_076 aHSan49_1_077	HPPC_07525	aHPu120_1_074 aHPu120_1_073	HPPN135_07745	HPSH_07890	HPSAT_07385	aHCuz_1_052 aHCuz_1_051	mHPV225_1456	HMPREF4655_20128	HPF57_1448	HPF30_1406	HPF16_1430	HMPREF0462_1533	HOki310_1_1418	KHP_1386	HPF32_1420	HPKB_1437	HOki113_1_1449
1294		core	ABBCDD_DDDDEEFGGGGGGHHHHHHHHHH		Hypothetical protein HPSH_06170	HPSA_05850	jhp1117	HPGAM_06175	HPSJM_05960	HP1192	mHPAG1_1133		HPG27_1137	HPP12_1158	HELPY_1164	HPB8_299	HPIN_06280	HPSNT_05955	HPPC_05825	HPPN120_05830	HPPN135_06115	HPSH_06170	HPSAT_05750	HPCU_06075	HPV225_1220	HMPREF4655_21382	HPF57_1155	HPF30_0200	HPF16_1130	HMPREF0462_1204	HOki310_1_1088	KHP_1088	HPF32_1125	HPKB_1124	HOki113_1_1150
1305		core	ABBCDD_DDDDEEFGGGGGGHHHHHHHHHH		FrpB-like protein	HPSA_07200	jhp1404	HPGAM_07950	HPSJM_07710	HP1511	HPAG1_1401		mHPG27_1435	HPP12_1489	mHELPY_1484	mHPB8_18	HPIN_07555	HPSNT_07495	HPPC_07415	HPPN120_07415	HPPN135_07645	HPSH_07755	HPSAT_07290	HPCU_07615	HPV225_1503	HMPREF4655_20108	HPF57_1426	HPF30_1381	HPF16_1411	HMPREF0462_1497	HOki310_1_1361	KHP_1363	HPF32_1400	HPKB_1414	HOki113_1_1425
1316		core	ABBCDD_DDDDEEFGGGGGGHHHHHHHHHH	hopD	Outer membrane protein HopD	HPSA_00115	jhp0021	HPGAM_00115	HPSJM_00135	HP0025	HPAG1_0023		HPG27_22	HPP12_0021	HELPY_0022	HPB8_1600	HPIN_00110	HPSNT_00110	HPPC_00115	HPPN120_00120	HPPN135_00115	HPSH_00120	HPSAT_00120	HPCU_00110	HPV225_0032	HMPREF4655_20228	HPF57_0021	HPF30_0021	HPF16_0021	HMPREF0462_0025	HOki310_1_0022	KHP_0021	HPF32_0021	HPKB_0026	HOki113_1_0021
1384		core	ABBCDD_DDDDEEFGGGGGGHHHHH_H_H_	mod	Adenine-specific DNA methylase	mHPSA_07720	jhp1284(2)	HPGAM_07090	HPSJM_07035(2)	m2HP1369m	mHPAG1_1314		HPG27_1315	HPP12_1365(2)	aHB38_1_115	mHPB8_1538	aHInd7_1_060	HPSNT_06840(2)	HPPC_04130	HPPN120_06750	HPPN135_07025(2) HPPN135_07005(2)	HPSH_07090	HPSAT_06640	mHPCU_07000	mHPV225_0834	aH35A_1_011	HPF57_0034(2)	HPF30_0034(2)	HPF16_0033(2)	HMPREF0462_0038		mKHP_0033(2)		HPKB_0530
1388		core	ABBCDD_DDDDEEFGGGGGGHHHHH_H_H_	mod	Adenine-specific DNA methylase	HPSA_07725	jhp1284(1)	HPGAM_07085	HPSJM_07035(1)	mHP1369m	HPAG1_1313		HPG27_1314	HPP12_1365(1)	aHB38_1_114	HPB8_1537	aHInd7_1_059	HPSNT_06840(1)	HPPC_04135	HPPN120_06745	HPPN135_07005(1) HPPN135_07000 HPPN135_07020 HPPN135_07025(1)	HPSH_07085	HPSAT_06635	HPCU_06995	HPV225_0835	aH35A_1_012 aH35A_1_013	HPF57_0034(1)	HPF30_0034(1)	HPF16_0033(1)	HMPREF0462_0039 HMPREF0462_0040		mKHP_0033(1)		mHPKB_0529
16		core	ABBCDD_DDDDEEFGGGGGG___H______		Hypothetical mosaic CUP0956/HP1116/jhp1044-like protein	HPSA_02355(2) HPSA_05430(2)	jhp1044(1) jhp0440(1)	HPGAM_05750(1)	HPSJM_02440(2) HPSJM_05525(2)	HP0488(1) HP1116(1)	HPAG1_0464(2)		HPG27_1059 HPG27_447(1)	HPP12_0879(1) HPP12_0495(1) HPP12_1081(1)	aHB38_1_102(1) aHB38_1_033(1) aHB38_1_033(3)	HPB8_386(1) HPB8_1092(1)	HPIN_02200(2) HPIN_06045(4) HPIN_06045(2)	HPSNT_02510(1) HPSNT_05545(1)	HPPC_05420(2)	HPPN120_02360(1)	HPPN135_02395(1)	HPSH_05735(1)	HPSAT_02335(1) HPSAT_05345(1)	HPCU_01060(2) HPCU_04670(2) HPCU_01060(4) HPCU_05650(1)	aHv22_1_086(1) HPV225_0488(1) aHv22_1_086(3) HPV225_1134(1)				HPF16_0466(4) HPF16_0466(2)
34		core	ABBCDD_DDDDEE_GGGGG_H_HHH_HHHH		Hypothetical protein HPSH_04710	HPSA_04330	jhp0830	HPGAM_04590 HPGAM_04610	HPSJM_04525 HPSJM_04515 HPSJM_04535 HPSJM_01690	HP0316 HP0895	HPAG1_0874 HPAG1_0318		HPG27_297 HPG27_848	HPP12_0890	HELPY_0879	HPB8_659	HPIN_04540 HPIN_00890	HPSNT_04635		HPPN120_04415	HPPN135_04410	HPSH_04710	HPSAT_04390	HPCU_04730		HMPREF4655_21128		HPF30_0442	HPF16_0878	HMPREF0462_0944		KHP_0838	HPF32_0456	HPKB_0863	HOki113_1_0901
1448		core	ABBCDD__DDDEEFGGGG_GHHHHHH___H	ackA	Acetate kinase	HPSA_04385(1)	jhp0840(1)	HPGAM_04650(1)	HPSJM_04590(1)	aHP26695_029(1)	mHPAG1_0884			HPP12_0901	aHB38_1_080(1)	HPB8_648	HPIN_04595(1)	aHSan49_1_048	HPPC_04555(1)	HPPN120_04460(1)	HPPN135_04465(1)	HPSH_04760(1)	HPSAT_04425(1)		HPV225_0924(1)	HMPREF4655_21137(1)	HPF57_0914(1)	HPF30_0435(1)	HPF16_0885(1)	HMPREF0462_0953	HOki310_1_0856(1)				HOki113_1_0910(1)
1445		core	ABBCDD__DDD__F_GGGGGHHHH_HHHHH		Hypothetical protein HPSH_06845	HPSA_06515	jhp1244	HPGAM_06840	HPSJM_06640	HP1324	HPAG1_1269			HPP12_1288	HELPY_1300	HPB8_155			HPPC_06515		HPPN135_06790	HPSH_06845	HPSAT_06405	HPCU_06765	HPV225_1360	HMPREF4655_21514	HPF57_1280	HPF30_0076	HPF16_1255		HOki310_1_1212	KHP_1217	HPF32_1250	HPKB_1257	HOki113_1_1274
1419		core	ABBCD_DDDDDEEFGGGGGGHHHHHHHHHH		1| hypothetical protein HPSH_05910	aHSAf7_1_050	mjhp1073	mHPGAM_05910	aHSJM_1_038	HP1146		HPLT_05705	HPG27_1090	HPP12_1111	HELPY_1119	mHPB8_355	aHInd7_1_055	HPSNT_05715	aHPeC_1_052	HPPN120_05570	HPPN135_05865	HPSH_05910	aHSat_1_037	aHCuz_1_044 aHCuz_1_045	aHv22_1_062	HMPREF4655_21335	HPF57_1108	HPF30_0245	HPF16_1086	HMPREF0462_1155	HOki310_1_1041	KHP_1042	HPF32_1081	aH52_1_075	HOki113_1_1106
1524		core	ABBCD__DD_D___GGGGG___H__HH_HH		Putative type II DNA modification enzyme	HPSA_00255(1)	jhp0044(1)	HPGAM_00250(1)	aHSJM_1_002 aHSJM_1_001(1)	mHP0052			HPG27_46	HPP12_0046(1)		mHPB8_1519(1)				aHPu120_1_002	mHPPN135_00250(1)	mHPSH_00260	HPSAT_00255(1)	HPCU_00235				HPF30_1248(1)			HOki310_1_0061(1)	mKHP_0061(1)		HPKB_0061(1)	HOki113_1_0058(1)
1466		core	ABBCD___DDDEEFG_GGGGHHHHH__H__		Hypothetical protein jhp0669	HPSA_03500(6)	jhp0669(2)	aHGam94_1_032(1)	aHSJM_1_016(3)	HP0733(5)				HPP12_0741(2)	aHB38_1_054(3)	HPB8_939(2)	mHPIN_02970(3)	HPSNT_03785(1)	aHPeC_1_034(1)	HPPN120_03605(1)		aHPShi470_021	aHSat_1_011(4)	mHPCU_03910(5)	HPV225_0741(5)	aH35A_1_071	HPF57_0752(5)	HPF30_0602(3)	HPF16_0631(1)	HMPREF0462_0677			HPF32_0699(5)
1306		core	ABBC_DDDDDDEEFGGGGGGHHHHHHHHHH		Hypothetical protein HPSH_05115	HPSA_04865	jhp0902	HPGAM_05015	HPSJM_04945		HPAG1_0949	HPLT_04920	HPG27_915	HPP12_0964	HELPY_0955	HPB8_578	HPIN_04940	HPSNT_04995	HPPC_04895	HPPN120_04775	HPPN135_04795	HPSH_05115	HPSAT_04750	HPCU_05080	HPV225_0994	mHMPREF4655_21202	HPF57_0977	HPF30_0373	HPF16_0951	HMPREF0462_1023	HOki310_1_0914	KHP_0901	HPF32_0393	HPKB_0937	HOki113_1_0975
32		core	ABBC_DDDDDDEEFGGGGGG__HH_HHHHH	acpP	Hypothetical protein jhp0897	HPSA_04830(1)	mjhp0896(3)	HPGAM_04980(3)	aHSJM_1_025		HPAG1_0946(3)	HPLT_04910(8) mHPLT_04900	HPG27_910(3)	HPP12_0958(4) HPP12_0958(3)	HELPY_0949(4) HELPY_0949(3)	HPB8_583(2)	HPIN_04915(3)	HPSNT_04975(4) HPSNT_04975(3)	aHPeC_1_045	mHPPN120_04740(3)	HPPN135_04765 HPPN135_04770(4)	aHPShi470_042(3)	HPSAT_04720(4)	HPCU_05060(4)	aHv22_1_047(1)			HPF30_0379(3)	HPF16_0941(3)		HOki310_1_0912(3)	mKHP_0900(3)	HPF32_0397(2)	aH52_1_067(1)	HOki113_1_0969(4) HOki113_1_0969(3)
1371		core	ABBC_DDDDDDEEFGGG_GGHHH_HHHH__		Hypothetical protein	HPSA_03685(2)	aHPJ99_019	HPGAM_03960(2)	HPSJM_03885(2)		HPAG1_0752(2)	HPLT_03865(2)	HPG27_723(2)	mHPP12_0774	aHB38_1_046	HPB8_974(2)	aHInd7_1_010(2)	HPSNT_03960(2)	HPPC_03880(1)	HPPN120_03785(1)	HPPN135_03780(1)	HPSH_02995(2)		HPCU_04080(1)	aHv22_1_037	aH35A_1_066(2)	HPF57_0789	HPF30_0566(1)		HMPREF0462_0641	HOki310_1_0577(1)	mKHP_0560(2)	HPF32_0734(1)
1483		core	ABBC_DD_DDDE___GGGG_HH_H_H_HHH		Hypothetical protein HPSH_01845	HPSA_01775	mjhp0331	HPGAM_01925	HPSJM_01870		mHPAG1_0352	HPLT_01815		mHPP12_0351	HELPY_0360	mHPB8_1214	HPIN_01610				HPPN135_01815	HPSH_01845	HPSAT_01775	HPCU_02100		mHMPREF4655_20598	HPF57_0407		HPF16_0360		HOki310_1_0359		HPF32_0952	HPKB_0360	HOki113_1_0361
14		core	ABBC_D_DDDDEEFGGGGGGH_HHHHH_H_		Hypothetical mosaic CUP0956/HP1116/jhp1044-like protein	HPSA_05430(3) HPSA_02355(3)	mjhp0813(1) jhp0440(2)	HPGAM_04525	HPSJM_05525(3) HPSJM_04460 HPSJM_02440(3)		HPAG1_0464(3)		HPG27_447(2)	HPP12_0495(2) HPP12_0879(2) HPP12_1081(2)	aHB38_1_033(4) aHB38_1_033(2)	HPB8_1092(2)	HPIN_06045(5) HPIN_02200(3)	HPSNT_05545(2) HPSNT_02510(2)	HPPC_05420(3)	HPPN120_04355(1) HPPN120_02360(2)	HPPN135_04345	HPSH_05735(2)	HPSAT_05345(2)	HPCU_04670(3) HPCU_05650(2) HPCU_04670(1) HPCU_01060(5)	HPV225_1134(2) aHv22_1_086(4) HPV225_0488(2)	HMPREF4655_21117		HPF30_0453(1)	HPF16_0466(5) HPF16_0867	HMPREF0462_0527(1) HMPREF0462_0931(1)	HOki310_1_0839	KHP_0828(1)		HPKB_0850
1459		core	ABBC_D____DEE_GGGGG_HHHHHHHHHH		Putative lipopolysaccharide biosynthesis protein	aHSAf7_1_022 aHSAf7_1_023	jhp0562	HPGAM_03185	HPSJM_03135		HPAG1_0600					HPB8_817	HPIN_03570	HPSNT_03185		HPPN120_03060	HPPN135_03055	HPSH_03775	HPSAT_03705	HPCU_03370		HMPREF4655_20982	HPF57_0642	HPF30_0710	HPF16_0742	HMPREF0462_0794	HOki310_1_0721	KHP_0701	HPF32_0593	HPKB_0725	HOki113_1_0633
1489		core	ABBC_D____D___GGGGG_HHHHHHHHHH		Hypothetical protein HPSH_03905	HPSA_02770	jhp0540(2)	HPGAM_03050(2)	HPSJM_03000(2)		mHPAG1_0573					mHPB8_791				aHPu120_1_030	aHPu135_1_012	HPSH_03905(2)	aHSat_1_015	HPCU_03235(2)		HMPREF4655_21008(2)	HPF57_0618(2)	HPF30_0734(2)	HPF16_0766(2)	HMPREF0462_0821	HOki310_1_0743(2)	KHP_0725(2)	HPF32_0568(2)	aH52_1_056	HOki113_1_0610
1492		core	ABBC_D____D___GGGGG_HHHHHHHHHH		Hypothetical protein HPSH_03905	HPSA_02755	jhp0540(1)	HPGAM_03050(1)	HPSJM_03000(1)		HPAG1_0572					HPB8_790				aHPu120_1_029	aHPu135_1_011	HPSH_03905(1)	aHSat_1_016	HPCU_03235(1)		HMPREF4655_21008(1)	HPF57_0618(1)	HPF30_0734(1)	HPF16_0766(1)	HMPREF0462_0822	HOki310_1_0743(1)	KHP_0725(1)	HPF32_0568(1)	aH52_1_057	HOki113_1_0609
1533		core	ABBC__D_D__EEF_G__GG_H_HHH_H__		Hypothetical protein HPP12_1205	mHPSA_06085	jhp1160	HPGAM_06405	HPSJM_06185			HPLT_06205		mHPP12_1205			HPIN_06540	HPSNT_06215	HPPC_06065		HPPN135_06360			aHCuz_1_046	HPV225_1273		HPF57_1198		HPF16_1173	HMPREF0462_1255	HOki310_1_1132		HPF32_1168
1375		core	ABB_DDDDDDDEEFGG__GGHHHHHHHHHH	lpp	Urease-enhancing factor	aHSAf7_1_016	aHPJ99_014	HPGAM_02605		HP0511	HPAG1_0485	HPLT_02530	HPG27_469	HPP12_0517	HELPY_0842	HPB8_740	HPIN_04350	HPSNT_02625	HPPC_02505	HPPN120_02470	mHPPN135_02500			HPCU_02780	HPV225_0506	mHMPREF4655_21094	HPF57_0541	HPF30_0813	HPF16_0844	mHMPREF0462_0911	HOki310_1_0817	KHP_0807	HPF32_0491	aH52_1_058	HOki113_1_0493
1382		core	ABB_DDDDDDDEEFGG___GHHHHHHHHHH		Hypothetical protein jhp0054	aHSAf7_1_001(2)	jhp0054(1)	aHGam94_1_004(2)		HP0060(2)	HPAG1_0058(2)	aHLit75_1_009(2)	aHPG27_006(2)	HPP12_0057	aHB38_1_002(2)	HPB8_1507(2)	HPIN_00260(2)	aHSan49_1_005	aHPeC_1_005(2)	aHPu120_1_004(1)	HPPN135_00300(2)				aHv22_1_001(2)	aH35A_1_015(1)	HPF57_0066(1)	HPF30_1243(1)	HPF16_0067(2)	HMPREF0462_0072(2)	HOki310_1_0073(1)	KHP_0069(2)	HPF32_0065(1)	aH52_1_005(1)	HOki113_1_0068(1)
1539		core	ABB_DDDDDDD__F______H_HH__HHH_		Hypothetical protein HPG27_516	HPSA_02570	jhp0503	HPGAM_02850		HP0556	HPAG1_0534	HPLT_02755	HPG27_516	mHPP12_0563	HELPY_0820	HPB8_750			HPPC_02755							HMPREF4655_21045		HPF30_0770	HPF16_0802			mKHP_0763	HPF32_0532	HPKB_0787
1282		core	ABB_DDD_DDDEEFGGGGGGHHHHHHHHHH		Hypothetical protein HPSH_04360	aHSAf7_1_017 aHSAf7_1_018(2)	jhp0462	HPGAM_02620		HP0513 aHP26695_016	HPAG1_0487	HPLT_02540		HPP12_0519	aHB38_1_072 aHB38_1_071	HPB8_729	aHInd7_1_031	aHSan49_1_031	HPPC_02520	HPPN120_02485	HPPN135_02510	HPSH_04360	HPSAT_04210	aHCuz_1_022 aHCuz_1_021	HPV225_0508	mHMPREF4655_21092	HPF57_0543	HPF30_0811	HPF16_0841 HPF16_0842	mHMPREF0462_0908	HOki310_1_0815	KHP_0805	HPF32_0493	HPKB_0828	HOki113_1_0535 HOki113_1_0495
1542		core	ABB_DDD_DDD___G_G____HH___H_HH		Hypothetical protein jhp1197	HPSA_06275	jhp1197	HPGAM_06605		HP1276	HPAG1_1220	HPLT_06410		HPP12_1242	HELPY_1253	HPB8_204				HPPN120_06275		HPSH_06610					HPF57_1235	HPF30_0121				KHP_1172		HPKB_1212	HOki113_1_1231
1437		core	ABB_DD_DDDDEEF_GGGG__HHHHHHHHH	hpyORF260M	Type II DNA modification enzyme	mHPSA_01315	jhp0244	HPGAM_01470		HP0260	HPAG1_0262		mHPG27_239	mHPP12_0259	mHELPY_0265	HPB8_1303	mHPIN_01170	HPSNT_01490	mHPPC_01315		mHPPN135_01345	HPSH_01350	mHPSAT_01300	mHPCU_01625			HPF57_0278	HPF30_1036	HPF16_0267	mHMPREF0462_0313	HOki310_1_0264	mKHP_0258(2) aH51_1_025	HPF32_0269	aH52_1_030 mHPKB_0271(2)	HOki113_1_0269
1446		core	ABB_DD_DDDDEE_GGGGG_HHHH_HHHHH		Type II restriction modification enzyme methyltransferase	aHSAf7_1_069(1)	jhp1364(1)	HPGAM_07740		mHP1471(1)	mHPAG1_1444(1)		HPG27_1394(1)	HPP12_1449(1)	aHB38_1_124	HPB8_59	HPIN_07755(1)	HPSNT_07285		HPPN120_07200	HPPN135_07445	HPSH_07540(2) aHPShi470_069(1)	HPSAT_07075	HPCU_07415(1)		aH35A_1_004	HPF57_1386(1)	HPF30_1339	HPF16_1368		HOki310_1_1320	aH51_1_097	HPF32_1358(1)	HPKB_1373(1)	HOki113_1_1384(1)
1473		core	ABB_DD_D__DE_F_GGGG__HHHHHHHHH		Hypothetical protein HPG27_240	HPSA_01320	jhp0245	HPGAM_01475		HP0261	HPAG1_0263		HPG27_240			HPB8_1302	HPIN_01175		aHPeC_1_017		HPPN135_01350	aHPShi470_013	HPSAT_01305	HPCU_01630			HPF57_0314 HPF57_0313	HPF30_1035	HPF16_0268	HMPREF0462_0314	HOki310_1_0265	KHP_0259	HPF32_0270	HPKB_0272	HOki113_1_0270
1496		core	ABB_D_DDDDD_EFG_____H_HH__HHHH		ABC transporter. ATP-binding protein	HPSA_08324(1)	jhp0300(1)	HPGAM_03155(1) HPGAM_01760(1)		HP0613(1)		HPLT_03040(1)	HPG27_573(1)	HPP12_0622	aHB38_1_069(1)	HPB8_810(1)		HPSNT_03150(1)	aHPeC_1_029(1)	HPPN120_03025(1)						aH35A_1_084(1)		HPF30_0716(1)	HPF16_0748(1)			KHP_0707(1)	HPF32_0587	HPKB_0731(1)	HOki113_1_0627
1457		core	ABB_D_DD_DDEEFGGGG_GHHH__HHHH_		Hypothetical protein jhp0436	aHSAf7_1_012(2) aHSAf7_1_013	jhp0436	aHGam94_1_015		HP0484(2)		aHLit75_1_034 aHLit75_1_035	mHPG27_443		HELPY_0466(2)	HPB8_1097(2)	HPIN_02180(2)	HPSNT_02485	aHPeC_1_023 aHPeC_1_022	HPPN120_02340(2)	HPPN135_02370(2)	mHPSH_02385	HPSAT_02315(2)		HPV225_0483	aH35A_1_058	HPF57_0515	HPF30_0837(2)			HOki310_1_0466(2)	KHP_0448	HPF32_0849(2)	HPKB_0466(2)
1324		core	ABB_D_D__DDE_FGGGG__HHH__H_HH_		Hypothetical protein HPSH_02380	aHSAf7_1_012(1)	aHPJ99_013	aHGam94_1_014		HP0484(1)		aHLit75_1_033			HELPY_0466(1)	HPB8_1097(1)	HPIN_02180(1)		aHPeC_1_021	HPPN120_02340(1)	HPPN135_02370(1)	HPSH_02380	HPSAT_02315(1)			aH35A_1_057	HPF57_0514	HPF30_0837(1)			HOki310_1_0466(1)		HPF32_0849(1)	HPKB_0466(1)
1292		core	AB_CDDDDDDDEEFGGGGGGHHHHHHHHHH		Hypothetical protein HPSH_00680	HPSA_00680	jhp0123		HPSJM_00735	HP0135	HPAG1_0133	HPLT_00710	aHPG27_021	HPP12_0133	HELPY_0136	HPB8_1430	HPIN_00645	HPSNT_00830	HPPC_00680	HPPN120_00695	HPPN135_00670	HPSH_00680	HPSAT_00640	HPCU_00635	HPV225_0148	HMPREF4655_20378	HPF57_0155	HPF30_1160	HPF16_0144	HMPREF0462_0189	HOki310_1_0142	KHP_0134	HPF32_0143	HPKB_0143	HOki113_1_0143
1441		core	AB_CDDDDDDDEEF_G_GGGHHH___HHHH		Hypothetical protein HPG27_689	HPSA_03500(5)	jhp0669(1)		aHSJM_1_016(2)	HP0733(4)	mHPAG1_0717(4)	aHLit75_1_045(2)	HPG27_689(4)	HPP12_0741(1)	aHB38_1_054(2)	HPB8_939(1)	mHPIN_02970(2)	mHPSNT_03790(2)	aHPeC_1_035		aHPu135_1_014		aHSat_1_011(3)	mHPCU_03910(4)	HPV225_0741(4)	aH35A_1_070	HPF57_0752(4)	HPF30_0602(2)				aH51_1_044	HPF32_0699(4)	HPKB_0615(4)	HOki113_1_0741(4)
1336		core	AB_CDDDDDDDEE_GG__GGHHHH_HHHHH		Putative type II restriction enzyme	aHSAf7_1_068	jhp1364(2)		HPSJM_07500(2) HPSJM_07500(1)	mHP1471(2)	mHPAG1_1444(2)	HPLT_07315 HPLT_07310(1)	HPG27_1394(2)	HPP12_1449(2)	aHB38_1_123	mHPB8_60(1)	HPIN_07755(2)	mHPSNT_07280(1)		mHPPN120_07195(1)	HPPN135_07440(1)			HPCU_07415(2)	aHv22_1_084 aHv22_1_085	aH35A_1_003	HPF57_1386(2)	HPF30_1338	HPF16_1367		HOki310_1_1319(1)	aH51_1_096	HPF32_1358(2)	HPKB_1373(2)	HOki113_1_1384(2)
1425		core	AB_CDDDDD_DEEF__GGGGHHHHHHHHHH	ceuE	Hypothetical protein HPSH_08135	HPSA_08020	jhp1470		HPSJM_08070	HP1562	HPAG1_1511	HPLT_08065	HPG27_1499	HPP12_1553		HPB8_1657	HPIN_08285	HPSNT_07835	HPPC_07980			HPSH_08135	HPSAT_07655	HPCU_08000	HPV225_1610	HMPREF4655_20183	HPF57_1497	HPF30_1454	HPF16_1476	HMPREF0462_1586	HOki310_1_1468	KHP_1431	HPF32_1468	HPKB_1485	HOki113_1_1497
1538		core	AB_CDDDDD___________HH_HHHHHHH		Hypothetical protein HPP12_1408	aHSAf7_1_063	mjhp1326(1)		HPSJM_07280(1)	mHP1433(1)	HPAG1_1359(1)	HPLT_07090(1)	aHPG27_093	HPP12_1408												HMPREF4655_20026(1)	HPF57_1346		HPF16_1328(1)	HMPREF0462_1412	HOki310_1_1280 HOki310_1_1281	KHP_1283(1)	HPF32_1318(1)	HPKB_1331(1)	HOki113_1_1346
1541		core	AB_CDDDDD___________HH_HHHHHHH		Hypothetical protein jhp1326	aHSAf7_1_062	mjhp1326(2)		HPSJM_07280(2)	mHP1433(2)	HPAG1_1359(2)	HPLT_07090(2)	aHPG27_092	HPP12_1407												HMPREF4655_20026(2)	HPF57_1345		HPF16_1328(2)	HMPREF0462_1411	HOki310_1_1279	KHP_1283(2)	HPF32_1318(2)	HPKB_1331(2)	HOki113_1_1345
1476		core	AB_CDDDD_D_E_F_GGG_GHH_HHH_HHH		Putative lipopolysaccharide biosynthesis protein	mHPSA_02920(2)	m2jhp0563(2)		HPSJM_03145(2)	aHP26695_022(2)	mHPAG1_0602(2)	mHPLT_03080(2)	mHPG27_580(2)		aHB38_1_067(2)		aHInd7_1_023		mHPPC_03125(2)		HPPN135_03065(2)	HPSH_03765(2)	HPSAT_03695(2)		mHPV225_0627(2)	aH35A_1_082(3)	HPF57_0644(2)		HPF16_0740(2)	mHMPREF0462_0792(2)	HOki310_1_0718(2)		HPF32_0595(2)	HPKB_0723(2)	HOki113_1_0635
1488		core	AB_CDDDD_D_E_F_GGG_GHH_HHH_HH_		Putative lipopolysaccharide biosynthesis protein	HPSA_02915	mjhp0563		HPSJM_03140	aHP26695_021	mHPAG1_0601	HPLT_03075	HPG27_579		aHB38_1_068		HPIN_03565		HPPC_03120		mHPPN135_03060	HPSH_03770	HPSAT_03700		HPV225_0626	aH35A_1_083	HPF57_0643		HPF16_0741	HMPREF0462_0793	HOki310_1_0720		HPF32_0594	HPKB_0724
1464		core	AB_CDDD_DD_E_FGGGGGGH__HH_HH__		Hypothetical protein jhp0681	aHSAf7_1_029(1)	aHPJ99_018(1)		HPSJM_03775(1)	aHP26695_026(1)	HPAG1_0729(1)	aHLit75_1_051		HPP12_0754(1)	aHB38_1_050(1)		aHInd7_1_014		HPPC_03770(1)	aHPu120_1_036	aHPu135_1_017	aHPShi470_018(1)	HPSAT_03070(1)	HPCU_03970(1)	aHv22_1_036(1)	HMPREF4655_20856			HPF16_0617	HMPREF0462_0665		KHP_0582(1)	HPF32_0712
1558		core	AB_CDDD_D_DEE_G__G_G___H_____H		Hypothetical protein jhp0100	HPSA_00555(1)	jhp0100(1)		HPSJM_00605(1)	mHP0108(1)	HPAG1_0108(1)	HPLT_00580(1)		HPP12_0110(1)		HPB8_1457(1)	HPIN_00525(1)	HPSNT_00715(1)		HPPN120_00560(1)			HPSAT_00510		HPV225_0117(1)				HPF16_0121						HOki113_1_0120(1)
1498		core	AB_CDD_DDDD___G__GGGHH_H_H_HHH		Hypothetical protein HPG27_689	HPSA_03500(3)	mjhp0670(2)		aHSJM_1_017	HP0733(2)	mHPAG1_0717(2)		HPG27_689(2)	HPP12_0742(2)	aHB38_1_053(2)	HPB8_940(2)				aHPu120_1_033(1)			aHSat_1_011(1)	mHPCU_03910(2)	HPV225_0741(2)	aH35A_1_069(2)	HPF57_0752(2)		HPF16_0630(2)		HOki310_1_0614(1)		HPF32_0699(2)	HPKB_0615(2)	HOki113_1_0741(2)
1504		core	AB__D__DDD_E___GGGGGH_HH_HHHHH	hpyAIIIR	Type II restriction enzyme protein	mHPSA_00475	aHPJ99_002			HP0091			HPG27_84	HPP12_0094	aHB38_1_009 aHB38_1_010		HPIN_00435				HPPN135_00465	aHPShi470_005	HPSAT_00425	HPCU_00425	aHv22_1_007 aHv22_1_006	HMPREF4655_20363		HPF30_1170	HPF16_0104		HOki310_1_0104	KHP_0095	HPF32_0102	HPKB_0104	HOki113_1_0103
1462		core	A_BCDD__DD_EE___GG__HHHHH_HHHH	horA	Outer membrane protein HorA	HPSA_00410(1)		HPGAM_00425(1)	HPSJM_00455(1)	HP0079(1)	HPAG1_0080(1)			HPP12_0083(1)	aHB38_1_008(1)		HPIN_00365(1)	HPSNT_00570(1)				mHPSH_00385(1)	HPSAT_00360(1)			aH35A_1_024	HPF57_0090	HPF30_1221	HPF16_0091(1)	HMPREF0462_0130(1)		aH51_1_008 KHP_0082(1)	HPF32_0089(1)	aH52_1_015(1) aH52_1_015(3)	HOki113_1_0089
1502		core	A_BCDD__DD_EE___GG__HHHHH_HHHH	horA	Outer membrane protein HorA	HPSA_00410(2)		HPGAM_00425(2)	HPSJM_00455(2)	HP0079(2)	HPAG1_0080(2)			HPP12_0083(2)	aHB38_1_008(2)		HPIN_00365(2)	HPSNT_00570(2)				mHPSH_00385(2)	HPSAT_00360(2)			aH35A_1_025	HPF57_0091	HPF30_1220(1)	HPF16_0091(2)	HMPREF0462_0130(2)		KHP_0082(2)	HPF32_0090(1)	HPKB_0092(1)	HOki113_1_0091
1406		core	A_BC_DDD_DDEE_GGGG_GHHHHHHHHH_	hcpB	Cysteine-rich protein C	HPSA_01710(1)		mHPGAM_01860	HPSJM_01795		mHPAG1_0339	HPLT_01720	HPG27_317		mHELPY_0339	mHPB8_1229	aHInd7_1_004	mHPSNT_01855		HPPN120_01710	HPPN135_01715(1)	mHPSH_01745	HPSAT_01675(1)		mHPV225_1471(1)	mHMPREF4655_20578	HPF57_1462(1) HPF57_0388(1)	HPF30_0960	HPF16_1442(1) HPF16_0343	HMPREF0462_0393(1)	HOki310_1_0340(1)	aH51_1_112(1)	HPF32_0969	mHPKB_0343
1410		core	A_BC_D__DDDEEF_GGGGGHHH__H_HHH	hsdS-4	Type I R-M system specificity subunit	HPSA_07330(2)		HPGAM_07540	HPSJM_07830(2)		mHPAG1_1462(1)			HPP12_1508(2)	mHELPY_1506(1)	HPB8_108(1)	mHPIN_07445(1)	mHPSNT_07065(1)	mHPPC_06980(1)		HPPN135_07735(1)	HPSH_07300(1)	mHPSAT_06855(1) HPSAT_07375(1)	mHPCU_07210(2) mHPCU_07710(2)	mHPV225_1484 aHv22_1_076(1)	mHMPREF4655_20126(1)	HPF57_1447	HPF30_1405 HPF30_1299(2)			HOki310_1_1417		HPF32_1419(1)	mHPKB_1435(1)	HOki113_1_1448(1)
1501		core	A__CDDDDDDDEEF_GGG_G_HH___H_H_		Hypothetical protein HPSH_08270	HPSA_08145			HPSJM_08210	aHP26695_054	aHPHPAG1_001	HPLT_08205	aHPG27_102	HPP12_1580	HELPY_1591	HPB8_1627	HPIN_08415	HPSNT_07970	HPPC_08105		HPPN135_08135	HPSH_08270	HPSAT_07790		HPV225_1636		HPF57_1520	HPF30_1479				aH51_1_119		aH52_1_101
1418		core	A__CDD_DDDDEEFGGGGG_HHHHHHHHHH		Putative type II methylase protein	HPSA_07440			HPSJM_07940	aHP26695_052	HPAG1_1485		HPG27_1474	HPP12_1523	HELPY_1539	HPB8_1686	aHInd7_1_061 aHInd7_1_062	HPSNT_07710	HPPC_07625	HPPN120_07765	HPPN135_07840	HPSH_07990	HPSAT_07490	HPCU_07835		HMPREF4655_20150	HPF57_1467	HPF30_1424	HPF16_1447	HMPREF0462_1553	HOki310_1_1438 HOki310_1_1439	mKHP_1404	HPF32_1440	HPKB_1456	HOki113_1_1470
1424		core	A__CDD_DDDD_EFGGGGGGHHHHHHHHHH	ddeIM	Cytosine specific DNA methyltransferase	HPSA_00250			HPSJM_00275	HP0051	HPAG1_0047		mHPG27_45	HPP12_0045	aHB38_1_001(2)	HPB8_1520		HPSNT_00235	HPPC_00240	HPPN120_00235	HPPN135_00245	HPSH_00250	HPSAT_00250	HPCU_00225	mHPV225_0057	HMPREF4655_20275	HPF57_0061	HPF30_1249	HPF16_0058 HPF16_0059	HMPREF0462_0065	HOki310_1_0060	KHP_0060	HPF32_0060	HPKB_0060	HOki113_1_0057
1431		core	A__CDD_D_DDEEFGGGGG_HHHHHHHHHH		Hypothetical protein HPSH_07995	HPSA_07445			aHSJM_1_050 aHSJM_1_051	HP1537	HPAG1_1486		mHPG27_1475		aHB38_1_132 HELPY_1540	HPB8_1684 HPB8_1685	HPIN_07335	HPSNT_07715	HPPC_07630	HPPN120_07770	HPPN135_07845	HPSH_07995	HPSAT_07495	HPCU_07840		HMPREF4655_20151	HPF57_1468	HPF30_1425	HPF16_1448	HMPREF0462_1554	HOki310_1_1440	KHP_1405	HPF32_1441	HPKB_1457	HOki113_1_1471
1531		core	A__CDD_D______G_GGGG_H_H_HHHHH		Hypothetical protein HPSH_03175	HPSA_03500(1)			mHPSJM_03715	HP0733(1)	mHPAG1_0717(1)		HPG27_689(1)							aHPu120_1_034		HPSH_03175	HPSAT_03130	mHPCU_03910(1)	HPV225_0741(1)		HPF57_0752(1)		HPF16_0630(1)		HOki310_1_0613	aH51_1_043	HPF32_0699(1)	HPKB_0615(1)	HOki113_1_0741(1)
1537		core	A__CDD__DDD__F_G___G_HH_H_HHHH	iceA	Ulcer-associated gene restriction endonuclease	HPSA_06610(2)			mHPSJM_06045(2)	HP1209	HPAG1_1150 HPAG1_1151(2)			HPP12_1174	aHB38_1_104	mHPB8_279			mHPPC_05910		HPPN135_06205(2)				aHv22_1_064		HPF57_1171	HPF30_0184(2)		HMPREF0462_1221		KHP_1105	HPF32_1141(2)	HPKB_1145	HOki113_1_1166
1544		core	A__CD__DD_D___GGGGG___H__HH_HH		Putative type II DNA modification enzyme	HPSA_00255(2)			aHSJM_1_001(2)	aHP26695_001			aHPG27_003	HPP12_0046(2)		mHPB8_1519(2)				aHPu120_1_001	mHPPN135_00250(2)	HPSH_00255	HPSAT_00255(2)	HPCU_00230				HPF30_1248(2)			HOki310_1_0061(2)	mKHP_0061(2)		HPKB_0061(2)	HOki113_1_0058(2)
15		core	A__C_DDD_DDEEFGGGGGGHH_H_HHHHH		Hypothetical protein jhp0440	HPSA_02355(1) HPSA_05430(1)			HPSJM_05525(1) HPSJM_02440(1)		HPAG1_0464(1)	HPLT_02415(4)	aHPG27_076(2) HPG27_447(5)		aHB38_1_076(1) aHB38_1_101(1)	HPB8_387(2) HPB8_672(2) HPB8_386(2)	HPIN_06045(3) HPIN_02200(1)	HPSNT_04550(1) HPSNT_05540(2)	mHPPC_02395(2) HPPC_05420(1)	HPPN120_05415(1)	HPPN135_02395(5)	HPSH_04475	HPSAT_02335(2) HPSAT_04325(4)	HPCU_01060(3)	aHv22_1_086(2) mHPV225_0902(2)	HMPREF4655_21116(2) HMPREF4655_20715(2)	HPF57_0897(4) HPF57_1079		HPF16_0466(3) HPF16_0866(2) HPF16_0484(2)		HOki310_1_0470(2) HOki310_1_0838(2)	KHP_0828(5)	HPF32_0845(4) HPF32_0468(2)	HPKB_0470(2)	HOki113_1_0889(3) HOki113_1_0472(2)
1487		core	A___DDD______FGGGGGGHHHHHHHHHH	trl	Protein tRNA-associated locus protein	HPSA_04575				aHP26695_034	HPAG1_0929	HPLT_04815							HPPC_04770	HPPN120_04655	HPPN135_04680	aHPShi470_037	HPSAT_04625	HPCU_04975	HPV225_0968	HMPREF4655_21177	HPF57_0954	HPF30_0396	HPF16_0924	HMPREF0462_0997	HOki310_1_0895	mKHP_0883	HPF32_0414	HPKB_0914	HOki113_1_0952
1516		core	A___DD_DDD__E__GGGG_HHHH_HHHH_	rpmJ	Hypothetical protein	HPSA_06380				HP1297	HPAG1_1242		aHPG27_088	aHPP12_032	HELPY_CDS1274156R			HPSNT_06515			HPPN135_06655	HPSH_06710	HPSAT_06270	HPCU_06630		HMPREF4655_21487	HPF57_1253	HPF30_0103	HPF16_1228		HOki310_1_1186	KHP_1190	HPF32_1223	HPKB_1230
1503		core	A___D___D_DEEFGGGGGG__HHHH_HHH	vapD	Virulence associated protein D	HPSA_04860				HP0967				HPP12_0963		HPB8_579	HPIN_04935	HPSNT_04990	HPPC_04890	HPPN120_04770	HPPN135_04790	HPSH_05110	HPSAT_04745	HPCU_05075	HPV225_0993			HPF30_0374	HPF16_0950	HMPREF0462_1022	HOki310_1_0913		HPF32_0394	HPKB_0936	HOki113_1_0974
1500		core	A_____D_D__E_FGGGGG_HHHHHHHHHH		Hypothetical protein HPSH_08000	aHSAf7_1_080(1)						HPLT_07920(2)		HPP12_1528			HPIN_08160(2)		HPPC_07850	HPPN120_07780(2)	HPPN135_07860(2)	HPSH_08000(2)	HPSAT_07525(2)	aHCuz_1_056(2)		HMPREF4655_20155(2)	HPF57_1469(2)	HPF30_1427(2)	HPF16_1449	mHMPREF0462_1556(1)	HOki310_1_1442(2)	aH51_1_113(2)	HPF32_1442	HPKB_1458	HOki113_1_1472(2)
1552		core	A_____D____E__GGGGG_HHH_HHH__H		Hypothetical protein HPSH_08000	aHSAf7_1_081						HPLT_07920(1)					HPIN_08160(1)			HPPN120_07780(1)	HPPN135_07860(1)	HPSH_08000(1)	HPSAT_07525(1)	aHCuz_1_056(1)		HMPREF4655_20155(1)	HPF57_1469(1)	HPF30_1427(1)		HMPREF0462_1557	HOki310_1_1442(1)	aH51_1_113(1)			HOki113_1_1472(1)
47		core	_BBCDDDDDDDEEFGGGGGGHHHHHHHHHH	spaB	Putative secretion/efflux ABC transporter, ATP-binding protein		jhp0547(2)	aHGam94_1_020	mHPSJM_03040(2)	mHP0600	HPAG1_0580	HPLT_02985(2)	HPG27_560	mHPP12_0607	HELPY_0772(2)	mHPB8_798	aHInd7_1_026	HPSNT_03085	mHPPC_08229(2) HPPC_03025	mHPPN120_02965(2)	HPPN135_02970(2)	HPSH_03865	HPSAT_03790	aHCuz_1_027 aHCuz_1_026	aHv22_1_028	HMPREF4655_21001	HPF57_0625	HPF30_0726 HPF30_0727	HPF16_0759	HMPREF0462_0814	HOki310_1_0736(2)	KHP_0718(2)	HPF32_0575	HPKB_0743	HOki113_1_1317 HOki113_1_0617
1289		core	_BBCDDDDDDDEEF_GGGGGHHHHHHHHHH	hsdM	Type I restriction enzyme M protein		jhp0786	mHPGAM_04385	aHSJM_1_019 aHSJM_1_020	HP0850	HPAG1_0833	aHLit75_1_063 aHLit75_1_062	HPG27_806	HPP12_0850	aHB38_1_039 aHB38_1_038	HPB8_1058	HPIN_02360	HPSNT_04395	aHPeC_1_038 aHPeC_1_037		HPPN135_04200	HPSH_02560	HPSAT_02480	HPCU_04495 HPCU_04515	HPV225_0869	HMPREF4655_20747	HPF57_0870	HPF30_0483	HPF16_0512	mHMPREF0462_0558	HOki310_1_0497	KHP_0480	HPF32_0815	HPKB_0497	HOki113_1_0861
56		core	_BBCDDDDDDDEE_GGGGGGHHHHHHHHHH	acpP	Hypothetical protein jhp0897		mjhp0896(2)	HPGAM_04980(2)	aHSJM_1_026(2)	HP0963(2)	HPAG1_0946(2)	HPLT_04910(7)	HPG27_910(2)	HPP12_0958(2)	HELPY_0949(2)	HPB8_583(1) HPB8_582(2)	HPIN_04915(2)	HPSNT_04975(2)		mHPPN120_04740(2)	HPPN135_04770(3)	aHPShi470_042(2)	HPSAT_04720(3)	HPCU_05060(3)	HPV225_0989(2)	aH35A_1_087(2)	HPF57_0972(2)	HPF30_0379(2)	HPF16_0941(2)	HMPREF0462_1016	HOki310_1_0912(2)	mKHP_0900(2)	HPF32_0397(1)	HPKB_0934(2)	HOki113_1_0969(2)
1355		core	_BBCDDDDDDDEE_GGG_GG_HHHHHHHH_		Hypothetical protein jhp1209		jhp1209	HPGAM_03505 HPGAM_06665	HPSJM_06460	HP1289	HPAG1_1224 HPAG1_0663	HPLT_03390	HPG27_639	HPP12_1255	HELPY_1265	HPB8_192	HPIN_06790	HPSNT_06475		HPPN120_03310	HPPN135_05395	mHPSH_03460		mHPCU_03660	HPV225_0686		HPF57_0702	HPF30_0652	HPF16_0690	HMPREF0462_0739	HOki310_1_0672	KHP_0644 KHP_0642	HPF32_0641	HPKB_0667
1451		core	_BBCDDDDDDDE_F__GGGG_HHHH_HHHH		Hypothetical protein HPP12_0892		aHPJ99_021	aHGam94_1_040	HPSJM_04555	HP0897	HPAG1_0877	HPLT_04550	mHPG27_851	HPP12_0892	aHB38_1_078	aHB8_1_011	HPIN_04565		aHPeC_1_041			aHPShi470_032	mHPSAT_04400	aHCuz_1_034	mHPV225_0919		HPF57_0909	HPF30_0440	HPF16_0880	HMPREF0462_0946		KHP_0840	HPF32_0454	HPKB_0867	HOki113_1_0903
1460		core	_BBCDDDDD_D__FGGGGGG_HHH_HHHH_	cagU	Cag pathogenicity island protein		jhp0480	HPGAM_02715	HPSJM_02630	HP0531	HPAG1_0507	HPLT_02635	HPG27_490	HPP12_0538		HPB8_712			HPPC_02620	HPPN120_02585	HPPN135_02605	HPSH_04265	HPSAT_04120	HPCU_02905	HPV225_0526		HPF57_0561	HPF30_0793	HPF16_0824		HOki310_1_0798	KHP_0788	HPF32_0510	HPKB_0811
1426		core	_BBCDDDDD__EEFGGGGGGHHHHHHH_HH	babB	Outer membrane protein		jhp1164	mHPGAM_06430	HPSJM_04545	HP0896	mHPAG1_0320	HPLT_04540	HPG27_1187	HPP12_1209			HPIN_06565	HPSNT_06240	mHPPC_06095	mHPPN120_06100	mHPPN135_06385	HPSH_06440	mHPSAT_05995	mHPCU_06345	HPV225_1277	HMPREF4655_21435	HPF57_1202	HPF30_0154	HPF16_1177	HMPREF0462_1259	HOki310_1_1136	KHP_1139		HPKB_1178	HOki113_1_1198
1491		core	_BBCDDDD___EEFGGGGGG__HH_HH__H		Type II adenine specific DNA methyltransferase		jhp0433(2)	HPGAM_02440(2)	HPSJM_02410(2)	HP0481(2)	HPAG1_0458(2)	HPLT_02360(2)	HPG27_439(2)				HPIN_02165(2)	HPSNT_02470(2)	HPPC_02315(2)	HPPN120_02325(2)	HPPN135_02355(2)	HPSH_02365(2)	HPSAT_02300(2)	HPCU_02635(2)	HPV225_0480(2)			HPF30_0840(1)	HPF16_0463		HOki310_1_0462(2)	aH51_1_038(2)			HOki113_1_0466(2)
46		core	_BBCDD_DDDDE_FGGGGGGH_HH_H_HHH		Hypothetical protein HPSH_04705		jhp0831	HPGAM_04595 mHPGAM_04605	HPSJM_04530 mHPSJM_04520	HP0894 HP0892	mHPAG1_0873		mHPG27_845 mHPG27_847 mHPG27_296	mHPP12_0889	HELPY_0878	mHPB8_660 HPB8_p0001	HPIN_04535		HPPC_04495	HPPN120_04410	HPPN135_04405	HPSH_04705	HPSAT_04385	HPCU_04725	mHPV225_0913 mHPV225_p0005	HMPREF4655_21127		HPF30_0443	HPF16_0877		HOki310_1_0849		HPF32_0457	HPKB_0861	HOki113_1_0900
1288		core	_BBCD_DDDDDEEFGGGGGGHHHHHHHHHH		Hypothetical protein jhp0174		jhp0174(1)	HPGAM_00960(1)	HPSJM_01025(2)	HP0187		aHLit75_1_024(2)	aHPG27_026(2)	HPP12_0188	aHB38_1_014(1)	HPB8_1379(1)	HPIN_06200(1)	aHSan49_1_018(1)	HPPC_00940(1)	aHPu120_1_009(1)	aHPu135_1_003(1)	aHPShi470_009(1)	aHSat_1_003(1)	aHCuz_1_007	HPV225_0202(1)	HMPREF4655_20428(1)	HPF57_0206	HPF30_1106 HPF30_1107(1)	HPF16_0194(1)	HMPREF0462_0241(1)	HOki310_1_0193(1)	aH51_1_019 aH51_1_018	HPF32_0196(1)	HPKB_0196(1)	HOki113_1_0195(1)
1383		core	_BBCD_DDDDDEEFGGGGGGHHHHHHHHHH		Hypothetical protein jhp0174		jhp0174(4)	HPGAM_00960(4)	mHPSJM_01020(3)	mHP0186(3)		aHLit75_1_023(2) aHLit75_1_022	aHPG27_025(3)	HPP12_0186	aHB38_1_014(4)	HPB8_1379(4)	HPIN_06200(4)	aHSan49_1_018(4)	HPPC_00940(4)	aHPu120_1_008	aHPu135_1_003(4)	aHPShi470_008	aHSat_1_003(4)	aHCuz_1_006(2)	HPV225_0202(4)	HMPREF4655_20428(4)	HPF57_0205(3)	HPF30_1108	HPF16_0194(4)	HMPREF0462_0241(4)	HOki310_1_0192	KHP_0185 KHP_0186(2)	HPF32_0196(4)	HPKB_0196(4)	HOki113_1_0194(2)
1423		core	_BBCD_DDDDDEEFGG_GGGHH_HHHHHHH		Hypothetical protein jhp0174		jhp0174(3)	HPGAM_00960(3)	mHPSJM_01020(2)	mHP0186(2)		aHLit75_1_023(1)	aHPG27_025(2)	HPP12_0187	aHB38_1_014(3)	HPB8_1379(3)	HPIN_06200(3)	aHSan49_1_018(3)	HPPC_00940(3)	aHPu120_1_009(2)	aHPu135_1_003(3)		aHSat_1_003(3)	aHCuz_1_006(1)	HPV225_0202(3)	HMPREF4655_20428(3)	HPF57_0205(2)		HPF16_0194(3)	HMPREF0462_0241(3)	HOki310_1_0193(2)	KHP_0186(1)	HPF32_0196(3)	HPKB_0196(3)	HOki113_1_0194(1)
1468		core	_BBCD__D_DDEEF_GGG_GHHHHH__HHH		Hypothetical protein jhp0174		jhp0174(2)	HPGAM_00960(2)	mHPSJM_01020(1)	mHP0186(1)			aHPG27_025(1)		aHB38_1_014(2)	HPB8_1379(2)	HPIN_06200(2)	aHSan49_1_018(2)	HPPC_00940(2)		aHPu135_1_003(2)	aHPShi470_009(2)	aHSat_1_003(2)		HPV225_0202(2)	HMPREF4655_20428(2)	HPF57_0205(1)	HPF30_1107(2)	HPF16_0194(2)	HMPREF0462_0241(2)			HPF32_0196(2)	HPKB_0196(2)	HOki113_1_0195(2)
1546		core	_BB_DD_D_D__EF_GGG_G_H__H_H_H_		Hypothetical protein HPAG1_1080		mjhp1070	HPGAM_05885		mHP1142	HPAG1_1080(2)		aHPG27_080(2) aHPG27_079		HELPY_1114			aHSan49_1_062(2)	HPPC_05555		HPPN135_05835(2)	aHPShi470_057(1) aHPShi470_058(2)	aHSat_1_034(1) aHSat_1_035		HPV225_1163		HPF57_1105(2)			HMPREF0462_1153		KHP_1040		HPKB_1072(2)
1512		core	_BB____D_DDEEFGG__GGHH_HH_HHH_		Hypothetical protein jhp0681		mjhp0681(1)	aHGam94_1_035(1)					HPG27_701		aHB38_1_051(1)	HPB8_951(1)	aHInd7_1_015(2)	HPSNT_03845(1)	HPPC_03770(4)	aHPu120_1_035(2)	aHPu135_1_016(3)			HPCU_03965(1)	aHv22_1_035	HMPREF4655_20857(2)	HPF57_0765(2)		HPF16_0618(2)	HMPREF0462_0666(2)		KHP_0582(4)	HPF32_0710(1)	HPKB_0603(3)
1540		core	_B_CDD_DDDD__F__GGG__H_H__HHH_		Hypothetical protein HPSH_03810		jhp0299		mHPSJM_03090	mHP0611	HPAG1_0591		mHPG27_571	mHPP12_0619	aHB38_1_070	HPB8_809			HPPC_03080			HPSH_03810	HPSAT_03740	HPCU_03335			HPF57_0635		HPF16_0749			KHP_0708	HPF32_0585	HPKB_0732
1523		core	_B_CDD_D_DD__F__GGGG_HHH__HHH_	rpsN	30S ribosomal protein S14		jhp1226		HPSJM_06550	HP1306	HPAG1_1251		HPG27_1255		HELPY_CDS1278829R	HPB8_173			HPPC_06425			HPSH_06755	HPSAT_06315	HPCU_06675	aHv22_1_066		HPF57_1262	HPF30_0094	HPF16_1237			KHP_1199	HPF32_1232	HPKB_1239
1545		core	_B_CD_____D__FGG___GHHHHH_HHH_		Hypothetical protein HP0673		jhp0616		HPSJM_03420(1)	HP0673(2)						HPB8_877(2)			HPPC_03435	HPPN120_03340(1)	HPPN135_03315(2)				HPV225_0680(2)	mHMPREF4655_20925(2)	HPF57_0695(2)	HPF30_0658(2)	HPF16_0680(2)	mHMPREF0462_0732(2)		KHP_0650(1)	HPF32_0647	HPKB_0673(2)
1526		core	_B_C_DDDDDDE_FGGG__G____HHH_H_	spaB	Putative secretion/efflux abc transporter, ATP-binding protein		jhp0547(1)		mHPSJM_03040(1)		HPAG1_0581	HPLT_02985(1)	HPG27_561	HPP12_0608	HELPY_0772(1)	mHPB8_799	aHInd7_1_025		mHPPC_08229(1)	mHPPN120_02965(1)	HPPN135_02970(1)	HPSH_03860			aHv22_1_029					mHMPREF0462_0813	HOki310_1_0736(1)	KHP_0718(1)		mHPKB_0742
1532		core	_B__DDD__DDE_F_G___GH_HH_H_HHH		Hypothetical protein jhp0703		jhp0703(1)			HP0765	aHPHPAG1_003	HPLT_03860			HELPY_0599	HPB8_973	HPIN_02780		HPPC_03880(4)		aHPu135_1_018				HPV225_0775	mHMPREF4655_20834		HPF30_0567	HPF16_0595		HOki310_1_0579		HPF32_0733	mHPKB_0583(1)	HOki113_1_0776
1511		core	__BCD_DDDDD__F__GGGGHHH__HHH__		Hypothetical protein HP0966			aHGam94_1_050(1)	aHSJM_1_031(1)	mHP0966(1)		HPLT_04910(1)	HPG27_914	HPP12_0962(1)	aHB38_1_090	HPB8_580(1)			HPPC_04885(1)			HPSH_05105	HPSAT_04740	HPCU_05070(1)	aHv22_1_049(1)	aH35A_1_093(1)	HPF57_0976(1)	HPF30_0375(1)			HOki310_1_0912(1)	mKHP_0900(1)	HPF32_0395(1)
1450		core	___CDDDDDDDEEFGG__G_HHHHHHHHHH	acsA	Acetyl-CoA synthetase				HPSJM_02120	HP1045	HPAG1_0402	HPLT_02075	HPG27_383	HPP12_0399	HELPY_0405	HPB8_1163	HPIN_01875	HPSNT_02160	HPPC_02025	aHPu120_1_023 aHPu120_1_022	HPPN135_02055			HPCU_02345		HMPREF4655_20646	HPF57_0454	HPF30_0895	HPF16_0406	HMPREF0462_0461	HOki310_1_0405	KHP_0390	HPF32_0906	HPKB_0407	HOki113_1_0409
1515		core	___CDDDDDDD__F_____GHHHHHH_HHH		Hypothetical protein				HPSJM_07255	aHP26695_048	aHPHPAG1_009	HPLT_07085	HPG27_1353	HPP12_1405	HELPY_1401	HPB8_112			HPPC_06975						HPV225_1453	aH35A_1_001	HPF57_1344	HPF30_1298	HPF16_1327	aH83_1_009	HOki310_1_1278		HPF32_1316	aH52_1_094	HOki113_1_1344
1427		core	___CDD_DDDDEEFGGGGGGHHHHHHHH_H		Hypothetical protein HPSH_03515				HPSJM_03395(3)	HP0668(2)	HPAG1_0653(2)		aHPG27_050(3)	HPP12_0680(3)	aHB38_1_063(1)	HPB8_870(3)	HPIN_03305(3)	aHSan49_1_035(3)	HPPC_03450(3)	HPPN120_03370(3)	HPPN135_03295(3)	HPSH_03515(2)	HPSAT_03445(3)	HPCU_03620(2)	aHv22_1_030(3)	HMPREF4655_20933(3)	HPF57_0691(1)	HPF30_0661(3)	HPF16_0676(3)	mHMPREF0462_0727(2)	HOki310_1_0662(2)	aH51_1_049(1)	HPF32_0651(1)		HOki113_1_0683(1)
1514		core	____D_DDDD___F_GG__GHHH_HHHHH_		Hypothetical protein HPG27_320					mHP0339(2)		HPLT_01735(2)	HPG27_320(1)	HPP12_0335(2)	aHB38_1_028				HPPC_01725(2)		aHPu135_1_008(2)	mHPSH_01765(1)			mHPV225_0358(1)	aH35A_1_049	HPF57_0391(2)	HPF30_0956(2)		HMPREF0462_0396(2)	HOki310_1_0344	mKHP_0331(2) aH51_1_031	HPF32_0966	mHPKB_0346(2)
1525		core	_____DDD____EFGGGGGGHHHHHH___H		DNA methylase						HPAG1_0314	HPLT_01605	aHPG27_031 aHPG27_032					HPSNT_01745	HPPC_01590	HPPN120_01585	HPPN135_01605	HPSH_01620	HPSAT_01560	HPCU_01895	HPV225_0330	HMPREF4655_20555	HPF57_0366	HPF30_0982	HPF16_0320	HMPREF0462_0369	HOki310_1_0318				HOki113_1_0321
1527		core	_____DDD____EFGGGGGGHHHHHH___H	ddeIR	Type II restriction enzyme						HPAG1_0313	HPLT_01600	HPG27_290					mHPSNT_01740	aHPeC_1_018	HPPN120_01580	HPPN135_01600	HPSH_01615	HPSAT_01555	HPCU_01890	HPV225_0329	HMPREF4655_20554	HPF57_0365	HPF30_0983	HPF16_0319	HMPREF0462_0368	HOki310_1_0317				HOki113_1_0320
1596		stable	ABBCDDDDD_DEE_________________		Hypothetical protein jhp0584	mHPSA_03025(2)	jhp0584	mHPGAM_03295	mHPSJM_03260	HP0641	mHPAG1_0624	HPLT_03195	HPG27_602	HPP12_0653		mHPB8_842	mHPIN_03440	HPSNT_03295
1630		stable	ABBCD_DDDD___________________H		Hypothetical protein	HPSA_04375	jhp0838	HPGAM_04640	HPSJM_04575	HP0901		HPLT_04570	aHPG27_064	HPP12_0897	HELPY_0885																				HOki113_1_0907
1606		stable	ABBC_DDDDDDEE_________________		Putative 3-hydroxyacid dehydrogenase	HPSA_03030	jhp0585	HPGAM_03300	mHPSJM_03265		HPAG1_0625	HPLT_03200	HPG27_603	HPP12_0654	HELPY_0730	HPB8_843	HPIN_03435	HPSNT_03300
1650		stable	ABBC_DD____EE_GG______________		Putative lipopolysaccharide biosynthesis protein	HPSA_04300	jhp0820	HPGAM_04555	HPSJM_04490		mHPAG1_0868	HPLT_04495					aHInd7_1_033	HPSNT_04590		HPPN120_04385	aHPu135_1_021
1549		stable	ABB_DDD__DD__FGGGGGG________H_	ceuE3	iron(III) ABC transporter, periplasmic iron-binding protein (ceuE)	HPSA_08015	jhp1469	HPGAM_08345		HP1561	HPAG1_1510	HPLT_08060			HELPY_1564	HPB8_1658			HPPC_07975	HPPN120_07915	HPPN135_08000	HPSH_08140	HPSAT_07650	HPCU_07995	HPV225_1609									HPKB_1484
1750		stable	ABB__D_D____E_________________		Hypothetical protein HPSH_08275	HPSA_08140(2)	mjhp1493(2)	mHPGAM_08485(2)			HPAG1_1535(2)		HPG27_1524(1)					aHSan49_1_081(2)
1481		stable	ABB___D_DDD____G____H_H_______		Hypothetical protein HPSH_03175	HPSA_03500(2)	mjhp0670(1)	aHGam94_1_034				aHLit75_1_047		HPP12_0742(1)	aHB38_1_053(1)	HPB8_940(1)					HPPN135_03610					aH35A_1_069(1)		HPF30_0601
1752		stable	ABB____D_DD___________________	hcpG	Cysteine-rich protein	HPSA_07415	jhp1437	HPGAM_08170					HPG27_1469		mHELPY_1534	HPB8_1690
1887		stable	ABB___________________________		NADP-dependent alcohol dehydrogenase	HPSA_07380	jhp1429	HPGAM_08135
1676		stable	AB_CDDDD____E_________________		Hypothetical protein HPSH_08275	HPSA_08140(3)	mjhp1493(3)		aHSJM_1_052(1)	aHP26695_053	HPAG1_1535(3)	aHLit75_1_089	HPG27_1524(2)					aHSan49_1_080
1506		stable	AB_CDD__DDDEEF_G_G__HHHHHH___H		Hypothetical protein jhp0622	HPSA_03235	jhp0622		HPSJM_03465	HP0681	HPAG1_0665			HPP12_0692	HELPY_0690	HPB8_883	HPIN_03245	HPSNT_03515	HPPC_03390		HPPN135_03345		HPSAT_03395			mHMPREF4655_20919	HPF57_0704	HPF30_0650	HPF16_0692	mHMPREF0462_0741	HOki310_1_0670				HOki113_1_0691
1604		stable	AB__D___DD___F__G_G_HH____H_H_		Hypothetical protein jhp1392	HPSA_07135(2)	jhp1392(2)			HP1499(2)				HPP12_1477(2)	HELPY_1472(2)				HPPC_07355(2)			aHPShi470_071		mHPCU_07555(2)		HMPREF4655_20097(2)	HPF57_1415					aH51_1_099		HPKB_1403(2)
1605		stable	AB__D___DD___F__G_G_HH____H_H_		Hypothetical protein jhp1392	HPSA_07135(1)	jhp1392(1)			HP1499(1)				HPP12_1477(1)	HELPY_1472(1)				HPPC_07355(1)			aHPShi470_070		mHPCU_07555(1)		HMPREF4655_20097(1)	HPF57_1414					aH51_1_098		HPKB_1403(1)
1744		stable	AB___D__D__EE_________________		Hypothetical protein HPSH_08275	HPSA_08140(1)	mjhp1493(1)				HPAG1_1535(1)			HPP12_1579			HPIN_08410	aHSan49_1_081(1)
1669		stable	AB____D_D______G___GHHH_______		Hypothetical protein jhp1463	HPSA_07985(2)	jhp1463(2)					aHLit75_1_087		HPP12_1547(2)							HPPN135_07965(2)				aHv22_1_087	HMPREF4655_20176(2)	HPF57_1491(2)	HPF30_1448
1689		stable	AB____D_D______G___GHH________		Hypothetical protein jhp1463	HPSA_07985(1)	jhp1463(1)					aHLit75_1_088		HPP12_1547(1)							HPPN135_07965(1)				aHv22_1_088	HMPREF4655_20176(1)	HPF57_1491(1)
1876		stable	AB______D_____________________		Hypothetical protein jhp1049	HPSA_05455	jhp1049							HPP12_1086
1632		stable	AB______________G__G_HH__HHHH_		Hypothetical protein HPG27_910	HPSA_04830(2)	mjhp0896(4)															aHPShi470_042(4)			aHv22_1_047(2)		HPF57_0971	HPF30_0379(4)			HOki310_1_0912(4)	mKHP_0900(4)	HPF32_0397(3)	aH52_1_067(2)
1892		stable	AB____________________________		Hypothetical protein jhp0914	HPSA_04920	jhp0914(2)
1543		stable	A_BC_DDDD_DEE___GG__H_____HHH_		Hypothetical protein HPSH_02985	HPSA_03685(1)		HPGAM_03960(1)	HPSJM_03885(1)		HPAG1_0752(1)	HPLT_03865(1)	HPG27_723(1)	HPP12_0775		HPB8_974(1)	aHInd7_1_010(1)	HPSNT_03960(1)				HPSH_02995(1) HPSH_02985	aHSat_1_009 aHSat_1_010			aH35A_1_066(1)						mKHP_0560(1)	HPF32_0735	HPKB_0581
1672		stable	A_BC___D_DDE__G_______________		Ref|YP_002267132.1| hypothetical protein HPG27_1524	HPSA_08140(4)		mHPGAM_08480	aHSJM_1_052(2)				HPG27_1524(3)		mHELPY_1590	HPB8_1630	mHPIN_08400			HPPN120_08035(2)
1753		stable	A_B_______DEE_______________H_		Hypothetical protein	HPSA_03175(1)		HPGAM_03460(1)								HPB8_872	HPIN_03295	HPSNT_03450																HPKB_0676(1)
1757		stable	A_B_______DEE_______________H_		Hypothetical protein	HPSA_03175(2)		HPGAM_03460(2)								HPB8_873	HPIN_03290	HPSNT_03455																HPKB_0676(2)
1617		stable	A__CDDD__DD_E________H___H__H_		Hypothetical protein HPSH_07330	aHSAf7_1_065(1)			HPSJM_07305(2)	HP1438(2)	HPAG1_1364(2)	HPLT_07120(2)			mHELPY_1407(2)	mHPB8_99(1)		aHSan49_1_074(1)									HPF57_1351(2)				HOki310_1_1287(2)			HPKB_1336(2)
1662		stable	A__CD__DDDD_E__G______________	tas1	Aldo-ketoreductase, putative	aHSAf7_1_052			HPSJM_05965(1)	HP1193(1)			HPG27_1138(1)	mHPP12_1159(1)	HELPY_1166(1)	mHPB8_297(1)		aHSan49_1_065(1)			HPPN135_06120(1)
1664		stable	A__CD__DDDD_E__G______________	tas1	Aldo-ketoreductase, putative	aHSAf7_1_054 aHSAf7_1_053			HPSJM_05965(2)	HP1193(2)			HPG27_1138(2)	mHPP12_1159(2)	HELPY_1166(2)	mHPB8_297(2)		aHSan49_1_066 aHSan49_1_065(2)			HPPN135_06120(2)
1743		stable	A__CD____________G___H__H_____	hcpB	Cysteine-rich protein C	HPSA_01710(2)			HPSJM_01800	HP0336													HPSAT_01675(2)				HPF57_0388(2)			HMPREF0462_0393(2)
1621		stable	A__C_D__D______G___G__H___HHHH	iceA1	Type II R-M system restriction endonuclease	HPSA_06610(1)			mHPSJM_06045(1)		HPAG1_1151(1)			HPP12_1175							HPPN135_06205(1)				aHv22_1_065			HPF30_0184(1)				KHP_1106	HPF32_1141(1)	aH52_1_084	HOki113_1_1167
1563		stable	A__C__DDDDD___G____G_____H__H_		Hypothetical protein	HPSA_00275(1)			HPSJM_00320(1)			aHLit75_1_006(2)	HPG27_53(1)	HPP12_0052(2)	HELPY_0051(2)	HPB8_1510(1)				HPPN120_00275(1)					HPV225_0062(2)						HOki310_1_0068(3)			HPKB_0065(3)
1601		stable	A__C__DD__D_E_GGG_G______H__H_		Type II restriction enzyme	aHSAf7_1_069(2)			HPSJM_07500(3)			HPLT_07310(2)	HPG27_1394(3)			mHPB8_60(2)		mHPSNT_07280(2)		mHPPN120_07195(2)	HPPN135_07440(2)	aHPShi470_069(2)		HPCU_07415(3)							HOki310_1_1319(2)			HPKB_1373(3)
1576		stable	A__C__D_D_DE__G___G_H_HH_H_H_H		ATPase	HPSA_05565			HPSJM_05660			HPLT_05685		HPP12_1108		HPB8_360	aHInd7_1_053 aHInd7_1_052			HPPN120_05555				HPCU_05795 mHPCU_05790		HMPREF4655_21331		HPF30_0247	HPF16_1084		HOki310_1_1039		HPF32_1079 HPF32_1078		HOki113_1_1104
1628		stable	A____D_______FGG_GG_H__HH___H_		Hypothetical protein	HPSA_07335					HPAG1_1463								HPPC_07520	HPPN120_07540	HPPN135_07740		HPSAT_07380	HPCU_07715		HMPREF4655_20127			HPF16_1429	HMPREF0462_1532				HPKB_1436
1842		stable	A_______D________________H____		Hypothetical protein HPP12_1317	HPSA_07805								HPP12_1317																	HOki310_1_0048
1871		stable	A_______D________________H____		Hypothetical protein HPP12_1315	aHSAf7_1_079								HPP12_1315																	HOki310_1_0049
1856		stable	A________D__________H_________		Conserved hypothetical protein	HPSA_03450									HELPY_0645											HMPREF4655_20884
1807		stable	A_________DE______________H___		(GeneMarkS:3, GlimmerI:3, )	HPSA_05770										HPB8_315	HPIN_05870															aH51_1_085
1809		stable	A_________DE______________H___		(GeneMarkS:3, GlimmerI:3, )	HPSA_05765										HPB8_316	HPIN_05865															aH51_1_083 aH51_1_084
1825		stable	A_________D__F________________		Flagellar basal body rod protein FlgG	mHPSA_08155										HPB8_1625			mHPPC_08100
1924		stable	A_________D___________________		Hypothetical protein	HPSA_02475										HPB8_737
1948		stable	A_________D___________________		Hypothetical protein	HPSA_02470										HPB8_738
1874		stable	A__________EE_________________		Ref|YP_001910337.1| hypothetical protein HPSH_04360	aHSAf7_1_018(1)											aHInd7_1_032	aHSan49_1_030
1764		stable	A____________F___G_G__H_______		Ref|NP_223790.1| hypothetical protein jhp1073	aHSAf7_1_051													aHPeC_1_053				aHSat_1_038		aHv22_1_063			HPF30_0244
1839		stable	A_________________GG__________		Dna-J like membrane chaperone protein	mHPSA_05790																		mHPCU_06010	mHPV225_1207
1573		stable	_BB__DD____E_F_GG_GG___H__H_HH	hpy99IVM	Putative type II cytosine specific methyltransferase		jhp0629	aHGam94_1_026 aHGam94_1_027			HPAG1_0672	HPLT_03430					HPIN_03210		aHPeC_1_030 aHPeC_1_031		HPPN135_03385	HPSH_03420		HPCU_03700	HPV225_0694				HPF16_0699			KHP_0635		HPKB_0660	HOki113_1_0699
1577		stable	_BB__DD____E_F_GG_GG___H__H_HH	hpy99IVR	Putative type II restriction enzyme		jhp0630	aHGam94_1_028			HPAG1_0673	HPLT_03435					HPIN_03205		HPPC_03340		HPPN135_03390	HPSH_03415		HPCU_03705	HPV225_0695				HPF16_0700			KHP_0634		HPKB_0659	HOki113_1_0700
1761		stable	_BB__D_D__D___________________	cag2	Cag pathogenicity island protein Epsilon		jhp0470	HPGAM_02660			mHPAG1_0496		mHPG27_480			mHPB8_724
1636		stable	_BB___DD__DE____G____HH___H___		Hypothetical protein HPSH_07130		aHPJ99_032	HPGAM_07130				HPLT_06910	aHPG27_089			HPB8_1546	HPIN_07235					HPSH_07130					HPF57_0026	HPF30_0026				aH51_1_001
1841		stable	_BB________E__________________		putative type II DNA modification enzyme (methyltransferase)		jhp0044(2)	HPGAM_00250(2)									HPIN_00230
1902		stable	_BB___________________________				aHPJ99_017	HPGAM_02915
1706		stable	_B_C___D______________H___HHH_		Hypothetical protein jhp0165		jhp0165		HPSJM_00975				aHPG27_024															HPF30_1117				KHP_0176	HPF32_0187	HPKB_0187
1758		stable	_B_C__________________H___HHH_	mcrB	Putative restriction enzyme		jhp0164		HPSJM_00970																			HPF30_1118				KHP_0175	HPF32_0186	HPKB_0186
1674		stable	_B__D______E_FGG___G____H_____		Hypothetical protein jhp0061		jhp0061(5)			mHP0066(5)							HPIN_00290(5)		aHPeC_1_013	HPPN120_00325(5)	HPPN135_00335(5)				HPV225_0071(5)					HMPREF0462_0117
1709		stable	_B____D_DD_____G_________H__H_		Hypothetical protein		jhp0050(1)					aHLit75_1_006(1)		HPP12_0052(1)	HELPY_0051(1)						HPPN135_00290(2)										HOki310_1_0068(2)			HPKB_0065(2)
1907		stable	_B____D_______________________		Hypothetical protein jhp0055		mjhp0055					HPLT_00300
1859		stable	_B_____D____E_________________		Osmoprotection protein		jhp0754						HPG27_774					HPSNT_04220
1878		stable	_B_____D____E_________________		Putative type II DNA modification enzyme		jhp0756						HPG27_776					HPSNT_04230
1611		stable	_B______D__E_F_G__GG__H__HH_H_	hcpH	Cysteine-rich protein H		mjhp0318							HPP12_0332			aHInd7_1_005		HPPC_01705		HPPN135_01715(2)			HPCU_02010	HPV225_0355			HPF30_0959			HOki310_1_0340(2)	mKHP_0328		aH52_1_033
1906		stable	_B________D___________________		(GeneMarkS:3, GlimmerI:3, )		aHPJ99_022									aHB8_1_010
1850		stable	_B______________G__________H__		Type II restriction enzyme protein		aHPJ99_003															aHPShi470_006											HPF32_0103
1615		stable	__BCD_DDD_______GGG___H___H___		Adenine/cytosine DNA methyltransferase			HPGAM_00275(1)	HPSJM_00295(1)	HP0054(1)		HPLT_00250(1)	aHPG27_005(1)	HPP12_0048(1)								mHPSH_00265	mHPSAT_00260	mHPCU_00255				HPF30_1247				aH51_1_007
1586		stable	__BCD_D____E_FGG__GGH_____HH__	hpyAIIM2	Type IIS restriction enzyme M2 protein			HPGAM_07080	HPSJM_07030	HP1368		HPLT_06870					HPIN_07185		HPPC_06725	HPPN120_06730	HPPN135_06995			HPCU_06990	HPV225_1405	HMPREF4655_20246						KHP_0034 aH51_1_002	HPF32_0033
1590		stable	__BCD_D____E_FGG__GGH_____HH__	hpyAIIM1	Type IIS restriction enzyme M1 protein			mHPGAM_07075	HPSJM_06855(1)	HP1367		mHPLT_06865					mHPIN_07180		mHPPC_06720	mHPPN120_06725	mHPPN135_06990			mHPCU_06985 HPCU_06980	mHPV225_1404	HMPREF4655_20247						KHP_0035	HPF32_0034
1642		stable	__BC_DD___D_EFG______H__H_____	hrgA	HrgA protein			HPGAM_00495	HPSJM_00520		HPAG1_0092	HPLT_00495				HPB8_1474		HPSNT_00630	HPPC_00465	HPPN120_00465							HPF57_0144			HMPREF0462_0145 HMPREF0462_0144
1835		stable	__BC_____D____________________		Ref|YP_001910471.1| hypothetical protein HPSH_05085			aHGam94_1_047(2)	aHSJM_1_028(2)						aHB38_1_087
1781		stable	__B_D___D_D_________________H_	frpB-3	Iron-regulated outer membrane protein			aHGam94_1_043		HP0915(2)				HPP12_0913		HPB8_634(2)																		aH52_1_064
1655		stable	__B__DD_DD_____G_G__H_______H_		Putative type III restriction enzyme R protein			mHPGAM_07165(1)			mHPAG1_1329(1)	mHPLT_06940(1)		aHPP12_041(1)	HELPY_1371(1)						mHPPN135_07095(1)		HPSAT_06710(1)			mHMPREF4655_21559(1)								aH52_1_090
1631		stable	__B___DDDDDE____G_G_________H_		Hypothetical protein			HPGAM_07650				HPLT_07210	HPG27_1375	mHPP12_1431	HELPY_1424	HPB8_82	HPIN_07850					HPSH_07440		HPCU_07325										aH52_1_096
1925		stable	__B_____D_____________________		Hypothetical protein HPAG1_0928			aHGam94_1_045						aHPP12_029
1849		stable	__B_________E_____G___________		Hypothetical protein GFO_0545 [Gramella forsetii]			aHGam94_1_069										aHSan49_1_059						HPCU_05500
1867		stable	__B_________E_____G___________		Hypothetical protein Caur_1781 [Chloroflexus aurantiacus]			aHGam94_1_070										aHSan49_1_060						HPCU_05505
1682		stable	___CDD____DE___G_____H______H_		Ref|YP_001910616.1| hypothetical protein HPSH_05910				aHSJM_1_037	mHP1145	HPAG1_1084					mHPB8_356	aHInd7_1_054				mHPPN135_05860						HPF57_1107							aH52_1_074
1633		stable	___CDD____D_E_G____G___H__H___		Hypothetical protein HP0674				HPSJM_03420(2)	HP0674	HPAG1_0657					HPB8_877(3)		aHSan49_1_039		HPPN120_03340(2)					HPV225_0680(3)				HPF16_0684 HPF16_0680(3)			KHP_0650(2)
1721		stable	___CD_D_D_D_____GG____________		Hypothetical protein HPSH_08275				aHSJM_1_053	HP1587		aHLit75_1_090		HPP12_1578		mHPB8_1629						aHPShi470_077	HPSAT_07780
1693		stable	___CD__DD___E______G___H______		Hypothetical protein HPSH_03520				HPSJM_03395(5)	HP0668(4)			aHPG27_051	HPP12_0680(5)				aHSan49_1_035(5)							aHv22_1_030(5)				HPF16_0676(5)
1901		stable	___CD_________________________						HPSJM_08205	HP1590
1928		stable	___C___D______________________		Hypothetical protein HPSH_06675				HPSJM_06400				HPG27_1222
1855		stable	___C____D_D___________________		Hypothetical protein HPP12_0978				mHPSJM_05015					HPP12_0978		HPB8_563(1)
1737		stable	___C____D__E_F__GG____________		Hypothetical protein HPP12_0686				HPSJM_03425					mHPP12_0686			HPIN_03275		HPPC_03430			HPSH_03495	HPSAT_03425
1705		stable	___C_____D_______G__H____HH_H_	fliP	Ref|YP_001910158.1| hypothetical protein HPSH_03445				mHPSJM_03480(1)						mHELPY_0687(1)								HPSAT_03380			aH35A_1_075					HOki310_1_0675	aH51_1_047		aH52_1_055
1934		stable	___C______D___________________		Hypothetical protein				HPSJM_05010							HPB8_563(2)
1933		stable	___C________E_________________		(GeneMarkS:3, GlimmerI:3, )				HPSJM_00960(1)									aHSan49_1_017
1954		stable	___C___________G______________		Hypothetical protein				HPSJM_03995												HPPN135_03885
1963		stable	___C___________G______________		Site-specific DNA methylase				HPSJM_04000												HPPN135_03890
1759		stable	___C________________HH__H____H		Methyltransferase type 11 [Leptothrix cholodnii]				HPSJM_04075																	mHMPREF4655_20794	HPF57_0826			HMPREF0462_0603					HOki113_1_0817
1940		stable	___C________________________H_		Hypothetical protein				HPSJM_00965																									HPKB_0185
1603		stable	____DD____D_E__G___GHHHHH___H_		Hypothetical protein HP0673					HP0673(1)	HPAG1_0656					HPB8_877(1)		aHSan49_1_038			HPPN135_03315(1)				HPV225_0680(1)	mHMPREF4655_20925(1)	HPF57_0695(1)	HPF30_0658(1)	HPF16_0680(1)	mHMPREF0462_0732(1)				HPKB_0673(1)
1734		stable	____D_DDDD___F_____G__________		Putative lipopolysaccharide biosynthesis protein					HP1578		HPLT_08150	HPG27_1515	HPP12_1569	HELPY_1582				HPPC_08060						HPV225_1626
1838		stable	____D_DD______________________		Hypothetical protein HP0880					HP0880		HPLT_04455	HPG27_834
1845		stable	____D_DD______________________		Hypothetical protein HPG27_932					aHP26695_036		mHPLT_04990	HPG27_932
1570		stable	____D_D__D____GGGGGGHHH_H___H_		Ref|YP_001909836.1| hypothetical protein HPSH_01780					HP0342		HPLT_01750			HELPY_0345					HPPN120_01740	HPPN135_01750	HPSH_01780	mHPSAT_01705	HPCU_02035	aHv22_1_017	HMPREF4655_20585	HPF57_0393	HPF30_0954		HMPREF0462_0399				aH52_1_034
1703		stable	____D_D_________________HH_HHH		Hypothetical protein HP1390					HP1390		HPLT_07885																		HMPREF0462_1546	HOki310_1_1431		HPF32_1433	aH52_1_100	HOki113_1_1464
1847		stable	____D__D_D____________________		Exodeoxyribonuclease VII large subunit					mHP0981			mHPG27_930		HELPY_0974
1657		stable	____D___D_D_E__G_G_G__H______H	cagQ	Cag island protein					HP0535				HPP12_0541		HPB8_709		aHSan49_1_034			mHPPN135_02630		mHPSAT_04095		HPV225_0533			HPF30_0790							HOki113_1_0554
1754		stable	____D___D_____G____GH___H_____		Hypothetical protein					HP0670				HPP12_0683						HPPN120_03360					HPV225_0677	HMPREF4655_20928				HMPREF0462_0728
1936		stable	____D____D____________________	acpP2	Acyl carrier protein					HP0962					mHELPY_0948
1909		stable	____D_____D___________________		Ref|YP_001910243.1| hypothetical protein HPSH_03890					aHP26695_020						aHB8_1_013
1946		stable	____D___________G_____________		Hypothetical protein HPSH_07800					HP1516												HPSH_07800
1772		stable	_____DDDDD____________________		Putative outer membrane protein HomB						mHPAG1_0916	HPLT_04750	HPG27_884	HPP12_0932	aHB38_1_081
1683		stable	_____D_D____E__GGG___H______H_		Hypothetical protein HPAG1_1080						HPAG1_1080(3)		aHPG27_078					aHSan49_1_061			HPPN135_05835(3)	aHPShi470_057(2)	aHSat_1_034(2)				HPF57_1105(3)							HPKB_1072(3)
1695		stable	_____D_D____E__GGG___H______H_		Hypothetical protein HPAG1_1080						HPAG1_1080(1)		aHPG27_080(1)					aHSan49_1_062(1)			HPPN135_05835(1)	aHPShi470_058(1)	aHSat_1_036				HPF57_1105(1)							HPKB_1072(1)
1899		stable	_____D__D_____________________		Osmoprotection protein						mHPAG1_0803			mHPP12_0824
1897		stable	_____D____D___________________								aHPHPAG1_007					mHPB8_600
1671		stable	_____D_______FGG____H____H_HHH	lysP	Amino acid permease						HPAG1_1471								HPPC_07550	HPPN120_07690	HPPN135_07770					HMPREF4655_20135					HOki310_1_1423		HPF32_1425	HPKB_1442	HOki113_1_1456
1802		stable	_____D_______F____G_____H_____		Ref|YP_001910322.1| cag pathogenicity island protein						HPAG1_0503(2)								aHPeC_1_024(2)					aHCuz_1_024(3)						HMPREF0462_0892(3)
1788		stable	_____D_________G_________H__H_		M-protein						mHPAG1_0055										HPPN135_00290(1)										HOki310_1_0068(1)			HPKB_0065(1)
1864		stable	_____D____________G_____H_____		Cag pathogenicity island protein						HPAG1_0503(1)													HPCU_02875(1)						HMPREF0462_0892(2)
1704		stable	______DD____E____GG_H____H____	iceA2	Hypothetical protein							HPLT_06045	HPG27_1156					HPSNT_06050					HPSAT_05835	HPCU_06165		HMPREF4655_21399					HOki310_1_1104
1904		stable	______D_D_____________________		Hypothetical protein HPSH_05345							HPLT_05155		aHPP12_031
1711		stable	______D_______GG____H___HHH___		Hypothetical protein Reut_C6027 [Ralstonia eutropha JMP134]							HPLT_05780								HPPN120_05655	HPPN135_05940					mHMPREF4655_21350				HMPREF0462_1172	HOki310_1_1057	aH51_1_082
1724		stable	______D_______GG____H___HHH___		Hypothetical protein							HPLT_05775								HPPN120_05650	HPPN135_05935					HMPREF4655_21349				HMPREF0462_1171	HOki310_1_1056	aH51_1_081
1877		stable	______D_______G_________H_____		Hypothetical protein							HPLT_06645								HPPN120_06510(2)										HMPREF0462_1336
1890		stable	______D_______G_________H_____		Hypothetical protein							HPLT_06650								HPPN120_06510(1)										HMPREF0462_1337
1798		stable	_______DD________________H___H		Hypothetical protein HPG27_321								HPG27_321	aHPP12_009																	HOki310_1_0346				HOki113_1_0348
1941		stable	_______D_D____________________		Hypothetical protein HPSH_01340								HPG27_929		mHELPY_0973
1952		stable	_______D____E_________________		Hypothetical protein jhp0755								mHPG27_775					HPSNT_04225
1779		stable	________D____F______H___HH____		Hypothetical protein HPP12_1178									HPP12_1178					HPPC_05930							HMPREF4655_21404				mHMPREF0462_1227	HOki310_1_1107
1827		stable	________D_______GG____________		Hypothetical protein HPSH_05495									HPP12_1038								HPSH_05495	HPSAT_05110
1820		stable	_________D_________G_________H		Ref|YP_001910586.1| hypothetical protein HPSH_05750										aHB38_1_103										aHv22_1_061										HOki113_1_1079
1609		stable	__________D__FGG_G___HHHH__H_H		Hypothetical protein HPG27_354											aHB8_1_015			HPPC_01880	aHPu120_1_019	aHPu135_1_010		HPSAT_01870				HPF57_0426	HPF30_0923	HPF16_0378	mHMPREF0462_0432			HPF32_0934		HOki113_1_0381
1910		stable	___________EE_________________		Hypothetical protein												HPIN_04585	HPSNT_04670
1918		stable	___________EE_________________		Hypothetical protein												HPIN_07375	HPSNT_07680
1751		stable	___________E_FG_____H______HH_		Hypothetical protein												HPIN_07285		HPPC_06840	HPPN120_06840						HMPREF4655_21563							HPF32_1295	HPKB_1306
1741		stable	_____________FGGGGG___________		Ref|NP_223615.1| hypothetical protein jhp0897														aHPeC_1_047	HPPN120_04745	HPPN135_04770(1)	aHPShi470_043	HPSAT_04720(1)	HPCU_05060(1)
1745		stable	_____________FGGGGG___________		Hypothetical protein														HPPC_07595	HPPN120_07735	HPPN135_07810	HPSH_07960	HPSAT_07460	HPCU_07805
1840		stable	_____________FGG______________		Hypothetical protein														mHPPC_07600	mHPPN120_07740	mHPPN135_07815
1763		stable	_____________FG_GG_G__________		Iron(III) dicitrate transport protein														HPPC_04070	HPPN120_03985		HPSH_02780	HPSAT_02740		HPV225_0821
1953		stable	_____________F_G______________		Hypothetical protein														HPPC_06060		HPPN135_06355
1833		stable	_____________F___G_G__________		Ref|YP_001909720.1| putative Outer membrane protein														HPPC_06605				aHSat_1_047		HPV225_1380
1923		stable	_____________F______________H_		Ref|YP_001909557.1| hypothetical protein HPSH_00300														aHPeC_1_008															aH52_1_009
1957		stable	______________GG______________		iron(III) ABC transporter periplasmic iron-binding protein															HPPN120_07920	HPPN135_08005
1912		stable	______________G______H________		Hypothetical protein jhp0054															aHPu120_1_004(4)							HPF57_0068
1960		stable	______________G_________H_____		Putative vacuolating cytotoxin(VacA)-like protein [Helicobacter pylori G27]															aHPu120_1_013										HMPREF0462_0346
1821		stable	_______________G___G______H___		(GeneMarkS:3, GlimmerI:3, )																HPPN135_08125				HPV225_1635							aH51_1_118
1701		stable	_______________G_____HHHHH___H		Hypothetical protein HPG27_1057																HPPN135_05700(2)						HPF57_1078	HPF30_0273	HPF16_1058	aH83_1_007	HOki310_1_1012				HOki113_1_1076
1829		stable	________________GGG___________		Hypothetical protein HPSH_01955																	HPSH_01955	HPSAT_01875	mHPCU_02190
1913		stable	________________GG____________		Hypothetical protein HPSH_08265																	HPSH_08265	HPSAT_07785
1942		stable	________________GG____________		Hypothetical protein HPSH_07955																	HPSH_07955	HPSAT_07455
1943		stable	________________GG____________		Hypothetical protein HPSH_07350																	HPSH_07350	HPSAT_06895
1944		stable	________________GG____________		Flagellar basal body rod protein FlgG																	aHPShi470_076	HPSAT_07775
1712		stable	________________G_GGHH__H_H___		Cag pathogenicity island protein Shi470]																	HPSH_04320		HPCU_02840	aHv22_1_025	HMPREF4655_21084	HPF57_0551			HMPREF0462_0900		aH51_1_052
1945		stable	________________G____H________		Hypothetical protein jhp0619																	aHPShi470_028					HPF57_0699
1832		stable	_________________GGG__________		Ref|YP_001909720.1| putative Outer membrane protein																		aHSat_1_046	aHCuz_1_049	aHv22_1_068
1893		stable	____________________H____H____		Putative lipopolysaccharide biosynthesis protein																					aH35A_1_082(1)					HOki310_1_0719
1318		stable	_____________________HHH___H__		Biotin sulfoxide reductase																						HPF57_1007	HPF30_0344(1)	HPF16_0987				HPF32_0361(1)
1866		stable	_____________________HH____H__		Hypothetical protein Veis_0027 [Verminephrobacter eiseniae]																						HPF57_0045	HPF30_0045					HPF32_0046
1935		stable	_____________________H__H_____	nlaIVR	possible type II site-specific deoxyribonuclease																						HPF57_0712			HMPREF0462_0749(1)
1947		stable	_____________________H__H_____	nlaIVR	Type II restriction enzyme NlaIV [Neisseria meningitidis MC58																						HPF57_0713			HMPREF0462_0749(2)
1863		stable	_____________________H____H_H_	hpyORF260M	Type II DNA modification enzyme																						HPF57_0312					mKHP_0258(1)		mHPKB_0271(1)
1950		stable	_____________________H____H___		Ref|YP_001909925.1| amino acid permease																						HPF57_1453					aH51_1_110
1956		stable	_____________________H____H___		Ref|YP_001909925.1| amino acid permease																						HPF57_1454					aH51_1_111
1903		stable	______________________H__H____		Hypothetical protein jhp0057																							HPF30_1240			HOki310_1_0075
1895		stable	______________________H___H___		Ref|YP_001875577.1| hypothetical protein Emin_0685 [Elusimicrobium minutum]																							HPF30_1476				aH51_1_116
1917		stable	______________________H___H___		Ref|YP_001875577.1| hypothetical protein Emin_0685 [Elusimicrobium minutum]																							HPF30_1477				aH51_1_117
1916		stable	______________________H____H__		Cell surface protein [Methanosarcina acetivorans]																							HPF30_0709					HPF32_0597
1938		stable	______________________H____H__		Hypothetical protein sce0495 [Sorangium cellulosum]																							HPF30_0708					HPF32_0596
1836		stable	_______________________H__HH__		(GeneMarkS:3, GlimmerI:3, )																								HPF16_0374			aH51_1_033	HPF32_0938
1939		stable	_________________________HH___		(GeneMarkS:3, GlimmerI:2, )																										HOki310_1_1246	aH51_1_088
1898		stable	_________________________H___H		Hypothetical protein HPSH_04470																										HOki310_1_1013				HOki113_1_1077
1927		stable	__________________________HH__		(GeneMarkS:3, GlimmerI:3, )																											aH51_1_015	HPF32_0139
1828		stable	___________________________HHH		Ref|YP_001909572.1| outer membrane protein HorA																												HPF32_0089(2)	aH52_1_015(2)	HOki113_1_0090
1911		stable	___________________________H_H		Cysteine-rich protein E																												HPF32_0244		HOki113_1_0244
6		intermediate	ABBCDDDDDDDEEFGGGGGG_H_HHH_HHH		Hypothetical protein jhp1304	HPSA_00140(1) aHSAf7_1_026	jhp0914(1) jhp1304(2) jhp0026(1)	HPGAM_07205(2) aHGam94_1_051 HPGAM_00145(1)	aHSJM_1_034(1) HPSJM_03435(1) HPSJM_00170(1)	HP0424(2) HP1411(2) HP0030(1)	HPAG1_0028(1)	HPLT_00150(1) HPLT_05105(2)	HPG27_949(2) HPG27_27(1)	HPP12_0999(1) HPP12_0026(1)	HELPY_0028(1) HELPY_1003(2)	HPB8_1594(1) HPB8_1567(2)	HPIN_00135(1) HPIN_05070(2)	aHSan49_1_055(2) aHSan49_1_002	HPPC_03420(1) aHPeC_1_050(1)	HPPN120_05810(1) HPPN120_05805(1) HPPN120_05800(1)	HPPN135_06095(1) aHPu135_1_042(2) HPPN135_06090(1)	HPSH_06150(1) aHPShi470_054(1)	HPSAT_05730(1) aHSat_1_029	aHCuz_1_042(2) HPCU_06055(1)	aHv22_1_057(2) aHv22_1_074(2) HPV225_1216(1)		HPF57_1314(1)		HPF16_0970 HPF16_1305	HMPREF0462_1372(1)	HOki310_1_0929(2)		HPF32_0376 HPF32_0375	HPKB_1292 HPKB_0957(1) aH52_1_071(2)	HOki113_1_0991(2)
1467		intermediate	ABBCDDDDDDD_E______________H__		Hypothetical protein HPSH_04470	HPSA_02360(2) HPSA_05425(2)	jhp1042(2)	HPGAM_05745(2)	HPSJM_02450(2) HPSJM_05515(2)	HP0489(2) HP1115(2)	HPAG1_1054(3) HPAG1_0465(2)	HPLT_02420(2) HPLT_05530(2)	HPG27_448(2) HPG27_1057(2)	HPP12_0496(2) HPP12_1080(2)	HELPY_0865(2) HELPY_1085(2)	HPB8_389(2) HPB8_674(2)		HPSNT_05535(2)															HPF32_1052
1553		intermediate	ABBCD___DD_E_FGGG_G___H_______	hsdS-4	Type I R-M system specificity subunit	HPSA_07330(1)	jhp1422(1)	mHPGAM_08100	HPSJM_07830(1)	HP1404 mHP1383				HPP12_1508(1)	mHELPY_1402(1)		HPIN_07965(1)		HPPC_07515(1)	HPPN120_07535(1)	HPPN135_07240(1)	HPSH_07885(1)		mHPCU_07710(1) mHPCU_07210(1)				HPF30_1299(1)
1562		intermediate	ABB_D_D____E____G____HH_____HH		Hypothetical protein jhp1044	HPSA_04265	jhp1044(3)	HPGAM_02490(2) HPGAM_05750(3)		HP1116(3) HP0488(3)		mHPLT_05540(2)					HPIN_05515(2) HPIN_04460(2)					HPSH_02415					HPF57_0519(2)	HPF30_0833(2)						HPKB_0849(2)	HOki113_1_0889(1)
1717		intermediate	ABB_D______E______G___________		Hypothetical protein jhp0351	HPSA_01890	jhp0351	HPGAM_01095 HPGAM_02030		HP1074							HPIN_06065							HPCU_01045
1407		intermediate	AB___D_DDD_EEF_GGGGGH__HH_H___		Conserved hypothetical mosaic CUP0956/HP1116/jhp1044-like protein	HPSA_02355(5) HPSA_05430(5)	mjhp0813(2)				HPAG1_0464(5)		HPG27_447(3)	HPP12_1081(4) HPP12_0495(4)	aHB38_1_033(5)		HPIN_02200(5) HPIN_06045(7)	HPSNT_05545(3)	HPPC_04445(1)		HPPN135_05700(1)	HPSH_05730 HPSH_05735(3)	HPSAT_05345(3) mHPSAT_05340	HPCU_04670(4) HPCU_05650(3)	HPV225_1134(3) HPV225_0488(3)	HMPREF4655_20714			HPF16_0483	HMPREF0462_0931(3) HMPREF0462_0527(2)		KHP_0452
20		intermediate	A_B_DDDDD_D_EF__GGGGHHHHHHHHHH	hsdS-2	Anti-codon nuclease masking agent	aHSAf7_1_033		HPGAM_04380(1) HPGAM_04075(1)		HP0790(1)	HPAG1_0832(1)	aHLit75_1_053	HPG27_805(1) HPG27_746(1)	HPP12_0797(1) HPP12_0797(3)		HPB8_1057(1) HPB8_998(1)		HPSNT_04080(1)	HPPC_03985(1) HPPC_04290(1)			HPSH_02565(1) HPSH_02865(1)	HPSAT_02485(1) HPSAT_02840(1)	HPCU_04190(1) HPCU_04490(1)	aHv22_1_042 aHv22_1_040	HMPREF4655_20748(1) HMPREF4655_20809(1)	HPF57_0810(1) HPF57_0869(1)	HPF30_0542(1) HPF30_0484(1)	HPF16_0513(1) HPF16_0572(1)	HMPREF0462_0560(1)	HOki310_1_0498(3) HOki310_1_0498(1) HOki310_1_0555(1)	KHP_0481(1)	HPF32_0814(1) HPF32_0757(1)	HPKB_0498(1)	HOki113_1_0860(1)
1579		intermediate	A_B___DDDD___F__G__GH____H_HH_		Hypothetical protein jhp0061	HPSA_00330(3)		aHGam94_1_005				aHLit75_1_019(1)	aHPG27_012(2)	HPP12_0068	aHB38_1_005(2)				aHPeC_1_009(3)			aHPShi470_003(3)			mHPV225_1026(2)	aH35A_1_021(2)					HOki310_1_0081(3)		HPF32_0074	aH52_1_011(1)
1610		intermediate	A__C____D_D_________H_HH__HHHH		Hypothetical protein HPG27_27	HPSA_03865			HPSJM_05005					HPP12_0977		mHPB8_564										HMPREF4655_21214		HPF30_0361	HPF16_0963			aH51_1_057	HPF32_0381	aH52_1_068	HOki113_1_0987
1792		intermediate	A__C______D________G__________		Hypothetical protein	HPSA_02485			HPSJM_02730							HPB8_735									HPV225_0554
1843		intermediate	A__C______D___________________		Hypothetical protein	mHPSA_02480			HPSJM_02735							HPB8_736
1894		intermediate	A__C__________________________		Site-specific DNA-methyltransferase	HPSA_07865			HPSJM_00960(2)
1951		intermediate	A__C__________________________		AAA ATPase	mHPSA_02465(1)			HPSJM_02740
1557		intermediate	A___DDD_D_DEE__________HHH_HHH		Hypothetical protein HP1388	HPSA_05980				HP1388	mHPAG1_1161	HPLT_06090		HPP12_1185		HPB8_268	HPIN_06420	HPSNT_06095											HPF16_1153	HMPREF0462_1548	HOki310_1_1433		HPF32_1435	mHPKB_1451	HOki113_1_1465 HOki113_1_1175
1612		intermediate	A___DD_D___E____G_____HHH__H_H		Hypothetical protein HPSH_06895	HPSA_08374(2)				HP1334(2)	HPAG1_1281		HPG27_1282(2)				aHInd7_1_058					HPSH_06900						HPF30_0066(2)	HPF16_1265(2)	HMPREF0462_1347			HPF32_1260(2)		HOki113_1_1284
1702		intermediate	A___DD_D______________HH___H__		Hypothetical protein HPSH_06895	HPSA_08374(1)				HP1334(1)	HPAG1_1279		HPG27_1282(1)															HPF30_0066(1)	HPF16_1265(1)				HPF32_1260(1)
24		intermediate	A___D_DDD_D_EF__GGGGHHHHHHH_H_	hsdS-2	Anti-codon nuclease masking agent	aHSAf7_1_032				HP0790(2)		aHLit75_1_052	HPG27_746(2) HPG27_805(2)	HPP12_0797(2) HPP12_0797(4)		HPB8_1057(2) HPB8_998(2)		HPSNT_04080(2)	HPPC_03985(2)			HPSH_02565(2) HPSH_02865(2)	HPSAT_02485(2) HPSAT_02840(2)	HPCU_04490(2) HPCU_04190(2)	aHv22_1_041(1)	HMPREF4655_20809(2) HMPREF4655_20748(2)	HPF57_0810(2)	HPF30_0484(2) HPF30_0542(2)	HPF16_0572(2) HPF16_0513(2)	HMPREF0462_0560(2)	HOki310_1_0555(2) HOki310_1_0498(4) HOki310_1_0498(2)	KHP_0481(2)		HPKB_0498(2)
1710		intermediate	A___D_____D__F______HHH_______		VirB4-like protein	HPSA_07565(3)				mHP0441(3)						HPB8_486(2)			HPPC_07695(3)							aH35A_1_031	HPF57_0107(3)	HPF30_1207(3)
1808		intermediate	A___D_______E___________H_____		Virulence-associated protein D	HPSA_04325				HP0315								HPSNT_04625												HMPREF0462_0943
1659		intermediate	A____D__D_DE____________HH_HH_		Hypothetical protein HPP12_1184	aHSAf7_1_056					mHPAG1_1160			mHPP12_1184		aHB8_1_002	mHPIN_06415													mHMPREF0462_1547	HOki310_1_1432		HPF32_1434	mHPKB_1450
1716		intermediate	A______DDDD_____GG____________		Hypothetical protein jhp1072	HPSA_05575							mHPG27_1089	HPP12_1110	mHELPY_1116	HPB8_358						HPSH_07355	HPSAT_06900
1519		intermediate	_BBCD_D____E__GGGGGGH____HHHHH	hpyAIIR	Type IIS restriction enzyme R protein		m2jhp1442 mjhp1442	HPGAM_08195 HPGAM_07070	HPSJM_06855(2)	HP1366		HPLT_06860					HPIN_07175			mHPPN120_06720	HPPN135_06985	HPSH_07070	HPSAT_06620	HPCU_06975	HPV225_1402	HMPREF4655_20248					HOki310_1_0033	KHP_0036	HPF32_0035	aH52_1_002	HOki113_1_0032
1673		intermediate	_BBC______D__FG________H__H___		Hypothetical protein		aHPJ99_024	HPGAM_05085	HPSJM_05020							HPB8_562			HPPC_04960	HPPN120_04840									HPF16_0964			aH51_1_058
11		intermediate	_BB_DDDDDDDEEFG_GGGGHHHHHHHHHH	hsdS_4	Anti-codon nuclease masking agent		jhp0785 jhp0726(2)	HPGAM_04380(2) HPGAM_04075(2)		HP0790(3) mHP0848	HPAG1_0775(2)	HPLT_04300 mHPLT_04295	HPG27_805(3) HPG27_746(3)	HPP12_0849(2)	aHB38_1_045	HPB8_1057(3) HPB8_998(3)	HPIN_02365(2) mHPIN_02650	HPSNT_04390 HPSNT_04080(3)	HPPC_04290(2) HPPC_03985(3)	mHPPN120_03900		HPSH_02565(3) HPSH_02865(3)	HPSAT_02840(3) HPSAT_02485(3)	HPCU_04490(3) HPCU_04190(3)	aHv22_1_039 aHv22_1_041(2)	HMPREF4655_20809(3) HMPREF4655_20748(3)	HPF57_0869(2) HPF57_0810(3)	HPF30_0541(2) HPF30_0484(3)	HPF16_0513(3) HPF16_0572(3)	HMPREF0462_0619 HMPREF0462_0559	HOki310_1_0555(3)	KHP_0481(3)	HPF32_0757(2) HPF32_0814(2)	HPKB_0498(3)	HOki113_1_0860(2) HOki113_1_0802
1398		intermediate	_BB_DDDDD___EFG_GG_GHHH_HH__HH		Hypothetical protein HPSH_00595		jhp1113	mHPGAM_06155		HP0119	HPAG1_1128 HPAG1_0118 HPAG1_1129	HPLT_00630 HPLT_05935	mHPG27_1133 HPG27_1132 HPG27_1131	mHPP12_1153				HPSNT_05930	HPPC_00605	HPPN120_00615 mHPPN120_00610		HPSH_00595	HPSAT_00560		HPV225_0129	mHMPREF4655_20337	HPF57_1151	HPF30_0204		HMPREF0462_1200 HMPREF0462_0172	HOki310_1_1084			HPKB_1119	HOki113_1_1146
1613		intermediate	_BB_DD___D___F_____G_H__H_HH__		Hypothetical protein HPP12_1406		aHPJ99_034	mHPGAM_07330		aHP26695_049	mHPAG1_1358				mHELPY_1505				mHPPC_07510						mHPV225_1485		HPF57_1446			aH83_1_010		mKHP_1282	HPF32_1317
1554		intermediate	_BB_D_DDDD_EEF_____G_H__HH__H_		Hypothetical protein		jhp0832	HPGAM_04600		HP0893		HPLT_04530	HPG27_846	HPP12_0313	HELPY_0877		HPIN_04530	HPSNT_04620	HPPC_04500						HPV225_0914		HPF57_0907			HMPREF0462_0942	HOki310_1_0850			HPKB_0862
62		intermediate	_BB__D_DDDDEEFG____GHH_H_H_HHH		Hypothetical protein jhp1044		jhp0440(5) jhp1044(4)	HPGAM_05750(4) HPGAM_01120			HPAG1_1054(2) HPAG1_0862(2)		aHPG27_077(2)	aHPP12_027	aHB38_1_077(2) aHB38_1_102(3)	mHPB8_671(2)	HPIN_04465(2) HPIN_04460(4) HPIN_06045(8)	HPSNT_02510(5) HPSNT_04555(2) HPSNT_05540(4)	mHPPC_02395(3)	HPPN120_04350					mHPV225_0902(3)	HMPREF4655_20716	HPF57_0519(4)		HPF16_0485 HPF16_0865		HOki310_1_0470(3)		HPF32_0469(2)	HPKB_1046(2) HPKB_0470(3)	HOki113_1_0888 HOki113_1_0472(3)
1776		intermediate	_BB___D___D___________________		Hypothetical protein jhp1043		jhp1043	HPGAM_02495				mHPLT_05535				HPB8_388 HPB8_673
1851		intermediate	_BB___D_______________________		Hypothetical protein jhp0930		jhp0930	HPGAM_07430				HPLT_07800
1589		intermediate	_B_C________E___GGG____HH__HHH		Ref|NP_224022.1| hypothetical protein jhp1304		jhp1304(1)		aHSJM_1_033									aHSan49_1_055(1)				aHPShi470_053	aHSat_1_028	aHCuz_1_042(1)					HPF16_1304 HPF16_0969	HMPREF0462_1386 HMPREF0462_1043			HPF32_0377	aH52_1_071(1)	HOki113_1_0991(1)
1765		intermediate	_B__D___D________GG___________		Hypothetical protein jhp1300		jhp1300			HP1408				HPP12_0995									aHSat_1_048	aHCuz_1_039
1411		intermediate	_B___DDD_DDEE_GGGGG__H____HHH_		Hypothetical protein jhp1044		jhp0440(4)				HPAG1_0862(1) HPAG1_1054(1)	HPLT_02415(1)	aHPG27_077(1)		aHB38_1_102(2) aHB38_1_077(1)	HPB8_386(3) mHPB8_671(1)	HPIN_04465(1) HPIN_04460(3)	HPSNT_04555(1) HPSNT_02510(4)		HPPN120_05415(2)	HPPN135_02395(2)	HPSH_04645(1)	HPSAT_04325(1) HPSAT_02335(3)	HPCU_02670(1)			HPF57_0897(1) HPF57_0519(3)					KHP_0828(2)	HPF32_0845(1) HPF32_0467(1) HPF32_0469(1)	HPKB_1046(1)
1770		intermediate	_B________DE_F________________	hsdS_3a	Putative type I restriction enzyme		jhp1422(2) jhp0726(1)									aHB8_1_020	HPIN_02365(1)		HPPC_07515(2)
1822		intermediate	_B__________E____G____________	hsdS_3a	putative type I restriction enzyme specificity protein		jhp1422(3)											mHPSNT_07060					mHPSAT_06855(3)
1530		intermediate	__BC_DD__DD___G_GGG__HHHHH_H_H		Adenine specific DNA methyltransferase			aHGam94_1_073(2)	HPSJM_06790(2)		HPAG1_1301(4)	mHPLT_06790(2)			aHB38_1_107(2)	mHPB8_1523(2)				HPPN120_06645(2)		mHPSH_06990(2)	HPSAT_06560(4)	HPCU_06915(4)			HPF57_0051(2)	HPF30_0049(2)	HPF16_0046(2)	HMPREF0462_0053(2)	HOki310_1_0046(2)		HPF32_0050(2)		HOki113_1_0045(2)
1678		intermediate	__BC__DDDD__________________HH		Hypothetical protein HPSH_00965			aHGam94_1_065(1)	HPSJM_01025(1)			aHLit75_1_024(1)	aHPG27_026(1)	HPP12_0189	aHB38_1_015																			aH52_1_021	HOki113_1_0196
1565		intermediate	__B_D_DDDDDE_F_G___G_____H____		Hypothetical protein jhp1304			HPGAM_07205(1)		HP1411(1) HP0424(1)		HPLT_05105(1)	HPG27_949(1)	HPP12_0998	HELPY_1003(1)	HPB8_1567(1)	HPIN_05070(1)		aHPeC_1_049		aHPu135_1_042(1)				aHv22_1_074(1) aHv22_1_057(1)						HOki310_1_0929(1)
1848		intermediate	__B_D______E__________________		Ref|NP_223667.1| hypothetical protein jhp0950			aHGam94_1_064		mHP1405							aHInd7_1_068
1914		intermediate	__B_D_________________________		Hypothetical protein HPSH_04540			HPGAM_05165		aHP26695_038
1929		intermediate	__B_D_________________________		Hypothetical protein HPP12_1321			HPGAM_07530		aHP26695_011
1413		intermediate	__B__DDD_DDEEFGGGG_GH_____HHHH	hsdS_3a	Type I R-M system specificity subunit			mHPGAM_07335(1)			mHPAG1_1462(2)	mHPLT_07645	HPG27_1455(1)		mHELPY_1402(2) mHELPY_1506(2)	HPB8_1706(1) HPB8_108(2)	HPIN_07965(2) mHPIN_07445(2)	mHPSNT_07065(2)	mHPPC_06980(2)	mHPPN120_06985(1) HPPN120_07535(2)	HPPN135_07240(2) HPPN135_07735(2)	HPSH_07885(2) HPSH_07300(2)	mHPSAT_06855(2) HPSAT_07375(2)		aHv22_1_076(2)	mHMPREF4655_20126(2)						mKHP_1385(1)	HPF32_1419(2)	mHPKB_1435(2)	HOki113_1_1448(2)
1905		intermediate	__B___D_______________________		Hypothetical protein			HPGAM_07435				HPLT_07810
1556		intermediate	__B____D_DDE_FGGG______HHHH___	hsdS_3a	Type I R-M system specificity subunit			mHPGAM_07335(2)					HPG27_1455(2)		mHELPY_1402(3)	HPB8_1706(2)	HPIN_07965(3)		mHPPC_06980(3)	mHPPN120_06985(2) HPPN120_07535(3)	HPPN135_07735(3) HPPN135_07240(3)	HPSH_07885(3)							HPF16_1428	mHMPREF0462_1531	HOki310_1_1416	mKHP_1385(2)
1824		intermediate	__B______________________H_H__		(GeneMarkS:3, GlimmerI:3, )			HPGAM_07440																							HOki310_1_1391		HPF32_0996
1769		intermediate	___C_D__D_____________H_____H_	hsdS-3	Type I R-M system S protein				HPSJM_04310(1)		HPAG1_0832(2)			HPP12_0849(3)														HPF30_0541(3)						HPKB_0560(1)
1773		intermediate	___C_D___D________________H_H_	hsdS2	Anti-codon nuclease masking agent				HPSJM_04310(2)		HPAG1_0832(3)				HELPY_0507(2)																	KHP_0538(2)		HPKB_0560(2)
1666		intermediate	___C_______E___GGGG__H_____HH_		DNA-cytosine methyltransferase				HPSJM_07435								HPIN_01605				HPPN135_01810	HPSH_01840	HPSAT_01770	HPCU_02095			HPF57_0406						HPF32_0953	HPKB_0359
1571		intermediate	____D_DDDD_EE_GGGGGG__________		1| hypothetical protein HPP12_0980					HP0986		aHLit75_1_066	mHPG27_936	HPP12_0980(3)	aHB38_1_091(2)		aHInd7_1_042 aHInd7_1_043(2)	HPSNT_05070(2)		HPPN120_04870(3)	HPPN135_04900(5)	HPSH_05220	HPSAT_04840	HPCU_05165	mHPV225_1012(4) HPV225_1027
1599		intermediate	____D_DDDD_E__GGGGGG__________	terY	Phage/colicin/tellurite resistance cluster terY protein					mHP0428		HPLT_05065	HPG27_945	HPP12_0993	HELPY_0994		aHInd7_1_046 aHInd7_1_047			HPPN120_04925	HPPN135_04950	HPSH_05250	HPSAT_04865	HPCU_05195	HPV225_1032
1736		intermediate	____D_D_____________H_HH__H___		Ref|YP_001910686.1| hypothetical protein HPSH_06270					HP0081		HPLT_00520														HMPREF4655_20358		HPF30_1176	HPF16_0094			aH51_1_009
1846		intermediate	____D__D_D____________________		Hypothetical protein HPG27_935					aHP26695_037			HPG27_935		HELPY_0977
1868		intermediate	____D__D__D___________________		Hypothetical protein HPP12_0994					HP0982			HPG27_931			mHPB8_558
1900		intermediate	____D__D______________________		Hypothetical protein HPG27_934					HP0984			HPG27_934
1931		intermediate	____D_____D___________________		(GeneMarkS:3, GlimmerI:3, )					aHP26695_035						aHB8_1_009
1680		intermediate	_____D__DD____________H___H___	hsdS-3	Type I R-M system S protein						HPAG1_0775(1)			HPP12_0849(1)	HELPY_0507(1)													HPF30_0541(1)				KHP_0538(1)
1564		intermediate	_____D___DD__FG_GGG__H_____HH_		Adenine specific DNA methyltransferase						HPAG1_1301(3)				aHB38_1_107(1)	mHPB8_1523(1)			HPPC_06660(3)	HPPN120_06660(3) HPPN120_06645(1)		mHPSH_06990(1)	HPSAT_06560(3)	HPCU_06915(3)			HPF57_0051(1)						HPF32_0048(3)	HPKB_0048(4) HPKB_0048(3)
1919		intermediate	_____D______________________H_		Cag pathogenicity island protein						HPAG1_1382																							HPKB_1330
1443		intermediate	______DD_DDEE__G__G_HHHH_HHH__		Hypothetical protein HPSH_04645							HPLT_02415(5)	aHPG27_076(3)		aHB38_1_076(2) aHB38_1_101(2)	HPB8_672(3) HPB8_387(3)	mHPIN_02210	HPSNT_05540(3) HPSNT_04550(2)			HPPN135_02395(6)			HPCU_01060(7)		HMPREF4655_21116(3)	HPF57_0897(5)	HPF30_0454	HPF16_0866(3)		HOki310_1_0838(3)	KHP_0828(6)	HPF32_0845(5)
1679		intermediate	______D_D___EF_____G_____H_HH_		Hypothetical protein jhp0061							aHLit75_1_020(1)		HPP12_0070(2)				aHSan49_1_014(1)	aHPeC_1_012						mHPV225_1026(4)						HOki310_1_0082(2)		HPF32_0076(1)	aH52_1_012
1569		intermediate	______D___D__FGGGGG__H____HH__		Hypothetical protein jhp0440							HPLT_02415(2)				HPB8_386(4)			HPPC_02390 HPPC_04445(2)	HPPN120_05415(3)	HPPN135_02395(3)	HPSH_04645(2)	HPSAT_02335(4) HPSAT_04325(2)	HPCU_02670(2)			HPF57_0897(2)					KHP_0828(3)	HPF32_0467(2) HPF32_0845(2)
1949		intermediate	______D_______G_______________		Outer membrane protein HopH							HPLT_03570								HPPN120_03155
1614		intermediate	______D_____________HHHHHHHHHH	dpnA	Adenine specific DNA methyltransferase							aHLit75_1_005														HMPREF4655_21532	HPF57_1297	HPF30_0058	HPF16_1273	mHMPREF0462_1355	HOki310_1_1229	aH51_1_087	HPF32_1268	mHPKB_1274	HOki113_1_1293
1561		intermediate	_______D__DEE_G___GGHHHHH_HH__		Hypothetical protein								HPG27_1361			HPB8_97	mHPIN_07930	HPSNT_07105		HPPN120_07025				HPCU_07250	HPV225_1580	HMPREF4655_20034	HPF57_1354	HPF30_1306	HPF16_1335	HMPREF0462_1419		aH51_1_095	HPF32_1326
1585		intermediate	_______D_____FGGGGGG__H_HH__H_		Hypothetical protein HPSH_04400								HPG27_100						HPPC_02475	mHPPN120_02440	mHPPN135_02465	mHPSH_04400	HPSAT_04250	mHPCU_02745	mHPV225_0500			HPF30_0819		HMPREF0462_0917	HOki310_1_0823			aH52_1_059 HPKB_0835
1749		intermediate	________D_D____G___GH_H_______	ecoRIR	Type II R-M system restriction endonuclease									HPP12_1390		aHB8_1_001 HPB8_127					HPPN135_07160				HPV225_1439	HMPREF4655_20010		HPF30_1286
1755		intermediate	________D_D____G___GH_H_______	ecoRIM	Type II R-M system restriction endonuclease									HPP12_1389		HPB8_1574					HPPN135_07155				HPV225_1438	HMPREF4655_20009		HPF30_1285
1896		intermediate	_________DD___________________		Hypothetical protein										mHELPY_0472	mHPB8_1091
1926		intermediate	___________EE_________________		Hypothetical protein												HPIN_07980	HPSNT_07050
1814		intermediate	_____________F___GGG__________		Outer membrane protein														HPPC_03600				HPSAT_03600	HPCU_03470	mHPV225_0647
1826		intermediate	______________GG___G__________		Hypothetical protein															mHPPN120_04865	HPPN135_04895				mHPV225_1011
1739		intermediate	______________G_GGGG_________H		Ref|YP_001909720.1| putative Outer membrane protein															aHPu120_1_062		aHPShi470_063	aHSat_1_045	aHCuz_1_048	aHv22_1_067										HOki113_1_1292
1920		intermediate	______________G_________H_____		Conserved hypothetical protein															HPPN120_02365										HMPREF0462_0529
1771		intermediate	___________________G_HHH__H___		Cysteine-rich protein C																				mHPV225_1471(2)		HPF57_1462(2)	HPF30_1419	HPF16_1442(2)			aH51_1_112(2)
1529		mobile	ABBCDD_DDDDE_FG__________H____		Hypothetical protein jhp0651	HPSA_03410(1) HPSA_08274(1)	jhp0651(1)	aHGam94_1_029	HPSJM_03605(1)	HP0712	HPAG1_0697		HPG27_669(1) HPG27_A002(1)	mHPP12_p11(1)	aHB38_1_056	HPB8_918(1)	HPIN_00885(1)		HPPC_07660(1)	HPPN120_08174(1) HPPN120_07655(1)											HOki310_2_01(1)
1534		mobile	ABBCDD_DDDDE_FG__________H____		Hypothetical protein HPG27_669	HPSA_08274(2) HPSA_03410(2)	jhp0651(2)	aHGam94_1_030	HPSJM_03605(2)	mHP0713	mHPAG1_0698		HPG27_669(2) HPG27_A002(2)	mHPP12_p11(2)	aHB38_1_055	HPB8_918(2) HPB8_919	HPIN_00885(2)		HPPC_07660(2)	HPPN120_08174(2) HPPN120_07655(2)											HOki310_2_01(2)
1422		mobile	ABBCD_D_D_DE_FGG_____HH_HH___H	xerD	Integrase/recombinase	HPSA_07710(2)	mjhp0941(2) jhp0951(2)	HPGAM_05275(2) HPGAM_07345(2)	HPSJM_07005(2) HPSJM_06865(2)	HP0995(2)		HPLT_07655(2)		aHPP12_037 HPP12_0437(2)		HPB8_521(2) HPB8_556(2)	HPIN_03725(2) HPIN_08100(2)		HPPC_07655(2)	aHPu120_1_076 aHPu120_1_049	aHPu135_1_031(2)						HPF57_0147(2)	HPF30_1167(2)		HMPREF0462_0080(2)	HOki310_1_1374(2)				HOki113_1_0498(2)
1458		mobile	ABBC_DD_D_DEEFGG____HHH_______		Hypothetical protein jhp1408	HPSA_07705 HPSA_07220	jhp0950 jhp1408	aHGam94_1_083 HPGAM_07360	HPSJM_06990 HPSJM_06875		HPAG1_1397	HPLT_07550		HPP12_1493 HPP12_0438		HPB8_555 HPB8_524	HPIN_07535 aHInd7_1_069	HPSNT_07515	HPPC_07835	HPPN120_07650	HPPN135_04980					aH35A_1_035	HPF57_0148	HPF30_1166
1619		mobile	ABBC_D___DD___________________		Hypothetical protein	HPSA_04980	jhp0960	HPGAM_05305	HPSJM_05075		HPAG1_0204				mHELPY_1331 mHELPY_0703 HELPY_0838 mHELPY_1532 mHELPY_0574	HPB8_474
1508		mobile	ABBC__DDD_DEEFG_G_G__H__H_H__H		Hypothetical protein HPSH_04510	HPSA_04625(1) HPSA_07665(1)	mjhp0927	aHGam94_1_082(1) aHGam94_1_056(1)	HPSJM_06910(1)			HPLT_07815(1)	HPG27_980(1)	mHPP12_0447(1)		HPB8_506(1)	HPIN_03820(1)	HPSNT_00360(1)	aHPeC_1_061	aHPu120_1_075		HPSH_04510(1)		aHCuz_1_009(1)			HPF57_0303(1)			HMPREF0462_1507(1)		aH51_1_061(1)			HOki113_1_0528(1)
1715		mobile	ABBC____D_D__F________________		Hypothetical protein	HPSA_07695	jhp0948	HPGAM_05250	HPSJM_06885					HPP12_0440		HPB8_513			HPPC_07825
1485		mobile	ABB___DDD__EEFGGG_G__H____H___		Hypothetical protein HPSH_04540	HPSA_04655 HPSA_08369	jhp0825	HPGAM_04580				HPLT_08384	aHPG27_075 HPG27_A010	HPP12_p09 HPP12_0453 HPP12_0177			HPIN_08155	HPSNT_00390 HPSNT_01065	mHPPC_07760	HPPN120_08159 HPPN120_08204	HPPN135_05110	HPSH_04540		HPCU_01275			HPF57_0297					KHP_0916
18		mobile	AB_CDD_D_DD__F_GGGGG___HH__H__	tnpB	IS605 transposase	HPSA_08259(2) HPSA_02765(2) HPSA_08289(2) HPSA_08344(2) HPSA_07580(2)	jhp0826(2)		HPSJM_07915	HP0438(2) HP1095(2) HP0413(2) HP0989(2) HP0997(2) aHP26695_039(1) HP1534(2)	HPAG1_0201		aHPG27_001(2) aHPG27_061(2) aHPG27_067(2) aHPG27_069(2) aHPG27_045(1)		HELPY_0835 HELPY_0700 HELPY_0571 HELPY_1334 HELPY_1529	mHPB8_518(2)			HPPC_02980(2) HPPC_04955(2)		aHPu135_1_029	aHPShi470_048(2)	HPSAT_04360(2) HPSAT_02805(2) aHSat_1_024(2)	HPCU_07800(2) HPCU_02995(2) HPCU_05145(2)	aHv22_1_050(2) aHv22_1_043(1)				HPF16_0943(1)	HMPREF0462_0098(1)			HPF32_0325(2)
7		mobile	AB__DDDDD_D__FGGGGGGHHHHH_HH_H	tnpB	IS606 transposase	HPSA_07580(3) HPSA_08259(3) HPSA_08289(3) HPSA_08344(3) HPSA_02765(3)	jhp0826(3) aHPJ99_015			aHP26695_039(2) aHP26695_008 HP1534(3) HP0989(3) HP1095(3) HP0997(3) HP0438(3)	HPAG1_0494	aHLit75_1_038	aHPG27_045(2) aHPG27_067(3) aHPG27_001(3) aHPG27_061(3) aHPG27_069(3)	HPP12_0526		mHPB8_518(3)			HPPC_02980(3) HPPC_04955(3)	HPPN120_04835	aHPu135_1_028	aHPShi470_047	HPSAT_04360(3) HPSAT_02805(3) aHSat_1_024(3)	HPCU_05140 HPCU_07800(3) HPCU_02995(3)	aHv22_1_050(3) aHv22_1_043(2)	HMPREF4655_21053	HPF57_0575	HPF30_0778	HPF16_0943(2) HPF16_0810 HPF16_0464	HMPREF0462_0868 HMPREF0462_0098(2)		aH51_1_051 KHP_1372	HPF32_0524 HPF32_0325(3)		HOki113_1_0566 HOki113_1_0515
1444		mobile	AB__D__D__D__F____GG____H__H__	tnpA	IS605 transposase	mHPSA_07575 mHPSA_02760 HPSA_08349 HPSA_08294 HPSA_08254	jhp0827			HP1535 HP1096 HP0998 HP0988 HP0437 HP0414 HP1008			aHPG27_060 aHPG27_068 aHPG27_070 aHPG27_043 aHPG27_002			aHB8_1_008			mHPPC_02975					mHPCU_02990	HPV225_0873					mHMPREF0462_0096			HPF32_0326
1566		mobile	AB__D________F_GGGGG__________	tnpB	IS606 transposase	HPSA_08344(1) HPSA_08289(1) HPSA_08259(1) HPSA_07580(1) HPSA_02765(1)	jhp0826(1)			aHP26695_040 HP0413(1)									HPPC_04955(1)		aHPu135_1_030	aHPShi470_049 aHPShi470_048(1)	aHSat_1_025 aHSat_1_024(1)	HPCU_05145(1)	aHv22_1_050(1) aHv22_1_051
1520		mobile	A_BCD_D_D_DE_FGG____HHH_HH_H_H		Hypothetical protein HPP12_0471	HPSA_07550(2)		HPGAM_07380(2)	HPSJM_06965(2)	HP0444(2)		aHLit75_1_080(1)		HPP12_0471(2)		HPB8_484(2) HPB8_528(2)	HPIN_03765(2)		HPPC_07680(2)	HPPN120_07625(2)	HPPN135_05005(2)					aH35A_1_028(2)	HPF57_0104(2)	HPF30_1209(2)		HMPREF0462_0085(1)	HOki310_1_1381(2)		HPF32_1009(2)		HOki113_1_0506(2)
1595		mobile	A_BC_D__D__E____GG______HHH___	comb7	ComB7 putative lipoprotein	HPSA_00180		HPGAM_00185	HPSJM_00210		HPAG1_0036			HPP12_0034			HPIN_03870					HPSH_00190	HPSAT_00190							aH83_1_008 HMPREF0462_0107	HOki310_1_1394	aH51_1_071
1559		mobile	A_B__DDDD_DEE_G__G____H__H____	repA	Replication initiation protein A	HPSA_08249		mHPGAM_08589			HPAG1_p003 HPAG1_p001	HPLT_08299	HPG27_A001	HPP12_p10		HPB8_p0007	HPIN_00895	HPSNT_08074		HPPN120_08169			mHPSAT_07884					HPF30_p_04			HOki310_2_02 HOki310_2_03
1647		mobile	A__C___D____EF__G_G__H__H_____		Hypothetical protein HPSH_04500	aHSAf7_1_077(2) aHSAf7_1_041(2)			HPSJM_06900(3)				HPG27_982(3)					HPSNT_00350(3)	HPPC_07805(3)			HPSH_04500(3)		HPCU_01320(3)			HPF57_0307			HMPREF0462_1509(3)
1685		mobile	A___D___D_D__F______HHH_______		Hypothetical protein HP0445	HPSA_07545				HP0445				HPP12_0472		HPB8_483			HPPC_07675							HMPREF4655_20319	HPF57_0103	HPF30_1210
1775		mobile	A___D___D_D__F________________	virB8-1	VirB8 type IV secretion protein	HPSA_07590(1)				HP0439(1)				HPP12_0464(1)		HPB8_488			HPPC_07705(1)
1651		mobile	A____DDDD_D__FG____G__H_______		Relaxase	HPSA_08354					HPAG1_p004	HPLT_08369	aHPG27_p_01	HPP12_p04		HPB8_p0004			HPPC_08219	aHPu120_2_01					aHv22_2_01			HPF30_p_03
1698		mobile	A____DDD_____FG__G____H_______		Hypothetical protein HPG27_A003	HPSA_08279					HPAG1_p002	HPLT_08304	HPG27_A003						HPPC_08204	HPPN120_08179			mHPSAT_07889					HPF30_p_05
1658		mobile	A______D____EF__G_G_HH__H_____	xerD2	Integrase/recombinase	HPSA_04590(2)							HPG27_986(2)					mHPSNT_00325	aHPeC_1_064			HPSH_04480(2)		HPCU_01345(2)		aH35A_1_034	HPF57_0311(2)			HMPREF0462_1514(2)
1861		mobile	A_________D________G__________		Ref|NP_223158.1| hypothetical protein jhp0440	HPSA_00945										HPB8_1092(3)									aHv22_1_086(5)
1831		mobile	A___________E________H________		Hypothetical protein HPSH_04605	HPSA_04715												HPSNT_00450									HPF57_0285
1729		mobile	_BBCD___D_D___G_______________		Hypothetical protein jhp0939		jhp0939(2)	HPGAM_07365(2)	HPSJM_06980(2)	HP0991				HPP12_1345		HPB8_525(2)				mHPPN120_07640
1681		mobile	_BB__D__D__EEF___G____________		Hypothetical protein		jhp0828	HPGAM_04585			HPAG1_1380			HPP12_0176			HPIN_08065	HPSNT_01060	mHPPC_08209				HPSAT_07500
1660		mobile	_BB__D___DD___________________		Hypothetical protein		mjhp0961	HPGAM_05310			HPAG1_0203				mHELPY_1531 mHELPY_1332 mHELPY_0837 mHELPY_0702 mHELPY_0573	HPB8_473
1707		mobile	___CDD_D_D____G_______________	hopU	Outer membrane protein BabA				mHPSJM_06210	HP0317	HPAG1_1186		HPG27_849 mHPG27_1290		aHB38_1_105					aHPu120_1_063
1932		mobile	___C__________G_______________		Hypothetical protein				HPSJM_06915											HPPN120_07575
1735		mobile	____D_DDDD___F_____G__________		Hypothetical protein HPG27_1235					HP1283		HPLT_06445	HPG27_1235	HPP12_1249	HELPY_1338				HPPC_06750						HPV225_1408
1478		mobile	____D__D__D__F___GGG___HH__H_H	tnpB	IS605 transposase					HP1534(1) HP0989(1) HP1095(1) HP0997(1) HP0438(1)			aHPG27_001(1) aHPG27_061(1) aHPG27_067(1) aHPG27_069(1) aHPG27_044			mHPB8_518(1)			HPPC_02980(1)				HPSAT_04360(1) HPSAT_02805(1)	HPCU_07800(1) HPCU_02995(1)	aHv22_1_044				HPF16_0944	HMPREF0462_0097			HPF32_0325(1)		HOki113_1_0514
1747		mobile	_____D_DD_D__F_____G__________		MobC-like protein						HPAG1_p005		HPG27_A008	HPP12_p07		HPB8_p0003			HPPC_08214						HPV225_p0007
1616		mobile	_____D___D_______GG____H__H__H		Serine recombinase-transposase, OrfA, ISHp609						HPAG1_0202				HELPY_1530 HELPY_1333 HELPY_0836 HELPY_0701 HELPY_0572								HPSAT_02800	HPCU_07795					HPF16_0945 HPF16_0946			mKHP_1371			HOki113_1_0513
1922		mobile	_____D____________G___________		Hypothetical protein HPAG1_1480						HPAG1_1480													HPCU_06520
1857		mobile	______D_D__________________H__		Outer membrane protein HopD							aHLit75_1_002		aHPP12_007																			HPF32_1173
1818		mobile	_______DD__________G__H_______		MccB-like protein								HPG27_A005	HPP12_p02											HPV225_p0001			HPF30_p_02
1815		mobile	_______D_D___F_____G__________		Ref|YP_002266844.1| hypothetical protein HPG27_1230								HPG27_1230		aHB38_1_109				HPPC_06730						mHPV225_1406
1804		mobile	________D___EF__________H_____		Ref|YP_001910364.1| hypothetical protein HPSH_04495									HPP12_0442				aHSan49_1_008	aHPeC_1_063(2)											HMPREF0462_1511
1961		mobile	________D__________________H__		Outer membrane protein									aHPP12_006																			HPF32_1172
1805		mobile	___________E______G__H__H_____	dcm	DNA-cytosine methyltransferase												HPIN_07615(1)							HPCU_02270(1)			HPF57_0711			mHMPREF0462_0748
1937		mobile	___________E______G___________		DNA-cytosine methyltransferase												HPIN_07615(2)							HPCU_02270(2)
1964		mobile	_____________F_____G__________		Hypothetical protein														HPPC_08199						HPV225_p0003
1955		mobile	_____________F_______________H		Lanthionine synthetase C-like [Anabaena variabilis]														HPPC_08234																HOki113_1_1316
1959		mobile	______________G____________H__		Replication initiator protein [Geobacillus kaustophilus]															HPPN120_08134													HPF32_p_01
1879		mobile	___________________GH__H______		Hypothetical protein HPSH_00600																				HPV225_0128	HMPREF4655_21378			HPF16_1126
1908		mobile	___________________G_________H		Cysteine-rich protein H																				HPV225_1115										HOki113_1_0343
2005		unique	A_____________________________		Hypothetical protein	HPSA_08339
2006		unique	A_____________________________		Hypothetical protein	HPSA_08314
2007		unique	A_____________________________		Hypothetical protein	HPSA_08309
2014		unique	A_____________________________		Hypothetical protein	HPSA_07355
2015		unique	A_____________________________		Hypothetical protein	HPSA_06750
2016		unique	A_____________________________		Hypothetical protein	HPSA_06620
2017		unique	A_____________________________		Hypothetical protein	mHPSA_06345
2018		unique	A_____________________________		Hypothetical protein	HPSA_06340
2019		unique	A_____________________________		(GeneMarkS:3, GlimmerI:2, )	aHSAf7_1_055
2020		unique	A_____________________________		Hypothetical protein	HPSA_05315
2021		unique	A_____________________________		Hypothetical protein	mHPSA_05055
2022		unique	A_____________________________		Hypothetical protein	HPSA_03635
2023		unique	A_____________________________		Hypothetical protein	HPSA_03355
2027		unique	A_____________________________		GTP-binding protein	HPSA_02315
2028		unique	A_____________________________		Hypothetical protein	HPSA_01785
2029		unique	A_____________________________		Outer membrane protein HopD	HPSA_01605
2030		unique	A_____________________________		Cag pathogenicity island protein beta	HPSA_00820
2031		unique	A_____________________________		Hypothetical protein	HPSA_00220
2097		unique	_B____________________________				aHPJ99_033
2098		unique	_B____________________________				aHPJ99_029
2099		unique	_B____________________________				aHPJ99_027
2100		unique	_B____________________________		Component of conjugal plasmid transfer system		aHPJ99_026
2101		unique	_B____________________________		Heat shock protein HtpX		aHPJ99_023
2102		unique	_B____________________________	folE_1	GTP cyclohydrolase I		jhp0862
2103		unique	_B____________________________				jhp0693
2130		unique	__B___________________________		Hypothetical protein jhp1408			aHGam94_1_084
2131		unique	__B___________________________		Hypothetical protein			HPGAM_07295
2132		unique	__B___________________________		Putative adenine specific DNA methyltransferase			aHGam94_1_074
2133		unique	__B___________________________		Hypothetical protein			HPGAM_06080
2134		unique	__B___________________________		Hypothetical protein jhp0950			aHGam94_1_063
2135		unique	__B___________________________		Hypothetical protein jhp0914			aHGam94_1_052
2136		unique	__B___________________________		Iron(III) dicitrate transport protein			aHGam94_1_037
2137		unique	__B___________________________		Hypothetical protein			HPGAM_03910
2138		unique	__B___________________________		NAD(P)H-flavinoxido reductase			aHGam94_1_022
2139		unique	__B___________________________		Multidrug resistance protein			aHGam94_1_021
2140		unique	__B___________________________		Hypothetical protein			HPGAM_02790
2141		unique	__B___________________________		Hypothetical protein			HPGAM_01115
2142		unique	__B___________________________		Hypothetical protein			HPGAM_01110
1975		unique	___C__________________________		Hypothetical protein				HPSJM_08225
1976		unique	___C__________________________		Hypothetical protein				mHPSJM_08220
1980		unique	___C__________________________		Hypothetical protein				HPSJM_07385
1981		unique	___C__________________________		Ref|YP_001910828.1| adenine specific DNA methyltransferase				aHSJM_1_041
1982		unique	___C__________________________		Hypothetical protein				HPSJM_06395
1983		unique	___C__________________________		Hypothetical protein				mHPSJM_05940
1984		unique	___C__________________________		Hypothetical protein				HPSJM_03835
1985		unique	___C__________________________		Hypothetical protein				HPSJM_02700
2226		unique	____D_________________________		Hypothetical protein HPSH_07270					aHP26695_047
2227		unique	____D_________________________							aHP26695_046
2228		unique	____D_________________________							aHP26695_045
2229		unique	____D_________________________		Hypothetical protein HPSH_06525					aHP26695_044
2230		unique	____D_________________________		Hypothetical protein HPSH_00600					HP1188
2231		unique	____D_________________________		Hypothetical protein HP1094					HP1094
2232		unique	____D_________________________		Hypothetical protein HPSH_01340					HP0980
2233		unique	____D_________________________		Putative outer membrane protein HomB					aHP26695_033
2234		unique	____D_________________________		HP0790-like protein					HP0849
2235		unique	____D_________________________							HP0756
2236		unique	____D_________________________							aHP26695_012
2237		unique	____D_________________________		Hypothetical protein HPP12_1320					aHP26695_010
2238		unique	____D_________________________		Hypothetical protein HPP12_0984					HP0436
2239		unique	____D_________________________		Hypothetical protein HP0345					HP0345
2120		unique	_____D________________________								aHPHPAG1_010
2121		unique	_____D________________________		Hypothetical protein HPSH_06675						HPAG1_1236
2122		unique	_____D________________________		Hypothetical protein HPAG1_1221						HPAG1_1221
2123		unique	_____D________________________		Hypothetical protein HPAG1_1085						mHPAG1_1085
2124		unique	_____D________________________		Hypothetical protein HPAG1_0966						HPAG1_0966
2125		unique	_____D________________________								aHPHPAG1_008
2126		unique	_____D________________________								aHPHPAG1_005
2127		unique	_____D________________________								mHPAG1_0741
2128		unique	_____D________________________		Hypothetical protein HPG27_848						HPAG1_0319
2129		unique	_____D________________________		Hypothetical protein HPG27_188						mHPAG1_0206
2086		unique	______D_______________________		Hypothetical protein							HPLT_07890
2087		unique	______D_______________________		VirD4 coupling protein							HPLT_07820
2088		unique	______D_______________________		Hypothetical protein							HPLT_07720
2089		unique	______D_______________________		Hypothetical protein							HPLT_05955
2090		unique	______D_______________________	pgi	Glucose-6-phosphate isomerase							HPLT_05815
2091		unique	______D_______________________		Outer membrane protein							HPLT_04545
2092		unique	______D_______________________		Hypothetical protein							HPLT_03810
2093		unique	______D_______________________		(GeneMarkS:3, GlimmerI:3, )							aHLit75_1_046
2094		unique	______D_______________________		Putative outer membrane protein HomB							aHLit75_1_043
2095		unique	______D_______________________		Hypothetical protein HP0063							aHLit75_1_015
2096		unique	______D_______________________		Outer membrane protein HopD							aHLit75_1_001
2143		unique	_______D______________________		Hypothetical protein HPSH_08275								mHPG27_1526
2147		unique	_______D______________________		Hypothetical protein HPSH_00600								mHPG27_1130
2148		unique	_______D______________________		Hypothetical protein HPG27_928								HPG27_928
2149		unique	_______D______________________										aHPG27_062
2150		unique	_______D______________________		Hypothetical protein HPG27_335								HPG27_335
2151		unique	_______D______________________		Hypothetical protein HPG27_334								HPG27_334
2152		unique	_______D______________________		Sec-independent protein translocase protein								aHPG27_033
2153		unique	_______D______________________		Hypothetical protein HPSH_01435								aHPG27_030
2154		unique	_______D______________________		Methyl-accepting chemotaxis transducer								aHPG27_016
2060		unique	________D_____________________		Hypothetical protein jhp1408									HPP12_1347
2061		unique	________D_____________________		Hypothetical protein HPP12_1316									HPP12_1316
2062		unique	________D_____________________		Hypothetical protein HPG27_944									aHPP12_030
2063		unique	________D_____________________		Hypothetical protein HPP12_0776									HPP12_0776
2064		unique	________D_____________________											HPP12_0766
2065		unique	________D_____________________		Hypothetical protein jhp0622									HPP12_0694
2070		unique	________D_____________________											aHPP12_020
2071		unique	________D_____________________		Hypothetical protein HPG27_448									HPP12_0497
2072		unique	________D_____________________		Hypothetical protein HPSH_01920									mHPP12_0365
2073		unique	________D_____________________		Hypothetical protein jhp0330									aHPP12_011
2074		unique	________D_____________________		MobC-like protein									HPP12_0175
2075		unique	________D_____________________		Hypothetical protein HPP12_0140									HPP12_0140
2076		unique	________D_____________________											aHPP12_001
2188		unique	_________D____________________		Putative Hac prophage II protein										HELPY_1524
2189		unique	_________D____________________		Ref|YP_001910759.1| hypothetical protein HPSH_06645										aHB38_1_111
2190		unique	_________D____________________		Ref|YP_002266844.1| hypothetical protein HPG27_1230										aHB38_1_110
2191		unique	_________D____________________		Ref|YP_001910409.1| outer membrane protein BabA										aHB38_1_106
2192		unique	_________D____________________		Ref|YP_001910144.1| hydantoin utilization protein A										aHB38_1_061
2193		unique	_________D____________________		Hypothetical protein										HELPY_0609
2194		unique	_________D____________________		Ref|YP_002265874.1| type II DNA modification enzyme										aHB38_1_023
2195		unique	_________D____________________		Ref|YP_001909610.1| hypothetical protein HPSH_00600										aHB38_1_013
2196		unique	_________D____________________		Ref|YP_001909609.1| hypothetical protein HPSH_00595										aHB38_1_012
1915		unique	__________D___________________		Ref|YP_001910987.1| purine nucleoside phosphorylase											aHB8_1_005 aHB8_1_017
2179		unique	__________D___________________		Hypothetical protein											HPB8_1628
2180		unique	__________D___________________		Hypothetical protein											HPB8_1618
2181		unique	__________D___________________		Putative agmatine deiminase											HPB8_1522
2182		unique	__________D___________________		Hypothetical protein											HPB8_1437
2183		unique	__________D___________________		Hypothetical protein											HPB8_963
2184		unique	__________D___________________		(GeneMarkS:3, GlimmerI:3, )											aHB8_1_012
2185		unique	__________D___________________		Hypothetical protein											HPB8_520
2186		unique	__________D___________________		DNA transformation compentancy											HPB8_493
2187		unique	__________D___________________	fucT3	Fucosyltransferase											HPB8_428
2107		unique	___________E__________________		Cysteine-rich protein G												HPIN_07370
2108		unique	___________E__________________		Hypothetical protein												mHPIN_06425
2109		unique	___________E__________________		Hypothetical protein												HPIN_06205
2110		unique	___________E__________________		Ref|YP_001910549.1| putative outer membrane protein												aHInd7_1_051
2111		unique	___________E__________________		Cag island protein												HPIN_05035
2112		unique	___________E__________________		Ref|YP_001909651.1| putative lipopolysaccharide biosynthesis protein												aHInd7_1_034
2113		unique	___________E__________________		Hypothetical protein												HPIN_04455
2114		unique	___________E__________________		Hypothetical protein												HPIN_04220
2115		unique	___________E__________________		Ref|YP_001910218.1| putative lipopolysaccharide biosynthesis protein												aHInd7_1_024
2116		unique	___________E__________________		Hypothetical protein												HPIN_02845
2117		unique	___________E__________________		Ref|NP_223421.1| hypothetical protein jhp0703												aHInd7_1_012
2118		unique	___________E__________________		Hypothetical protein												HPIN_02205
2119		unique	___________E__________________		4-oxalocrotonate tautomerase family enzyme												HPIN_00875
1996		unique	____________E_________________		Restriction endonuclease S subunits-like protein													mHPSNT_07605
1997		unique	____________E_________________		Hypothetical protein													mHPSNT_06415
1998		unique	____________E_________________		Regulator of sigma E protease													mHPSNT_05065
1999		unique	____________E_________________		Putative Outer membrane protein													HPSNT_04850
2000		unique	____________E_________________		Hypothetical protein													HPSNT_03910
2001		unique	____________E_________________		Hypothetical protein													HPSNT_03850
2002		unique	____________E_________________		Hypothetical protein													HPSNT_02515
2003		unique	____________E_________________		Hypothetical protein													HPSNT_02180
2004		unique	____________E_________________		Hypothetical protein jhp0054													aHSan49_1_004
2044		unique	_____________F________________		Hypothetical protein														mHPPC_07665
2045		unique	_____________F________________		Hypothetical protein														HPPC_07640
2046		unique	_____________F________________		Hypothetical protein														HPPC_07215
2047		unique	_____________F________________		DNA-cytosine methyltransferase														HPPC_06890
2048		unique	_____________F________________		Hypothetical protein														mHPPC_06885
2049		unique	_____________F________________		Hypothetical protein														HPPC_06745
2050		unique	_____________F________________		Thiol peroxidase														HPPC_05155
2051		unique	_____________F________________		Hypothetical protein														HPPC_03830
2052		unique	_____________F________________		Hypothetical protein														HPPC_03605
2057		unique	_____________F________________		Outer membrane protein HopH														HPPC_02375
2058		unique	_____________F________________		(GlimmerI:3, )														aHPeC_1_016
2059		unique	_____________F________________		Ref|NP_222729.1| putative Outer membrane protein														aHPeC_1_002
1921		unique	______________G_______________		Hypothetical protein															m2HPPN120_08154 mHPPN120_08154
2040		unique	______________G_______________		Hypothetical protein															HPPN120_03735
2041		unique	______________G_______________		Type I restriction/modification specificity protein															HPPN120_02235
2042		unique	______________G_______________		type II restriction-modification system DNA methylase															HPPN120_00530
2043		unique	______________G_______________		Restriction endonuclease															mHPPN120_00525
2032		unique	_______________G______________		(GeneMarkS:2, GlimmerI:3, )																aHPu135_1_046
2038		unique	_______________G______________		Exodeoxyribonuclease VII large subunit																mHPPN135_04880
2039		unique	_______________G______________		Hypothetical protein																HPPN135_03730
1986		unique	________________G_____________		Iron-regulated outer membrane protein																	aHPShi470_074
1987		unique	________________G_____________																			mHPSH_07340
1988		unique	________________G_____________		Outer membrane protein																	aHPShi470_064
1989		unique	________________G_____________		Outer membrane protein HopH																	HPSH_03675
1990		unique	________________G_____________																			aHPShi470_022
1991		unique	________________G_____________																			HPSH_03050
1992		unique	_________________G____________		Hypothetical protein																		HPSAT_06750
1993		unique	_________________G____________		Hypothetical protein																		HPSAT_03010
1994		unique	_________________G____________		Ref|YP_001909998.1| hypothetical protein HPSH_02590																		aHSat_1_008
1995		unique	_________________G____________		Hypothetical protein																		HPSAT_00225
2172		unique	__________________G___________		Hypothetical protein																			HPCU_07745
2176		unique	__________________G___________		Putative Outer membrane function																			HPCU_06340
2177		unique	__________________G___________		N-acetylneuraminic acid synthetase																			HPCU_04480
2178		unique	__________________G___________		Hypothetical protein																			HPCU_04030
1966		unique	___________________G__________		Ref|YP_001911000.1| hypothetical protein HPSH_07925																				aHv22_1_077
1967		unique	___________________G__________		Uncharacterized protein precursor																				HPV225_1407
1968		unique	___________________G__________		Type-2 restriction enzyme MboII																				HPV225_1403
1969		unique	___________________G__________		Ref|YP_001910543.1| alpha-(1,3)-fucosyltransferase																				aHv22_1_060
1970		unique	___________________G__________		Hypothetical protein																				HPV225_0765
1971		unique	___________________G__________		Ref|YP_001910308.1| cag pathogenicity island protein																				aHv22_1_027
1972		unique	___________________G__________		Ref|YP_001910308.1| cag pathogenicity island protein																				aHv22_1_026
1973		unique	___________________G__________		Hypothetical protein																				HPV225_0515
1974		unique	___________________G__________		Ref|NP_222780.1| hypothetical protein jhp0058																				aHv22_1_004
2220		unique	____________________H_________		Conserved hypothetical protein																					HMPREF4655_21078
2221		unique	____________________H_________		Conserved hypothetical protein																					mHMPREF4655_20844
2222		unique	____________________H_________		Hypothetical protein HPSH_02900																					aH35A_1_062
2223		unique	____________________H_________	mjaVIP	Endonuclease MjaVIP																					HMPREF4655_20504
2224		unique	____________________H_________		Hypothetical protein HPSH_00750																					aH35A_1_036
2225		unique	____________________H_________		Hypothetical protein HPSH_00300																					aH35A_1_019
2155		unique	_____________________H________																								HPF57_1131
2156		unique	_____________________H________		Type II S restriction-modification protein																						HPF57_1130
2157		unique	_____________________H________																								HPF57_0990
2158		unique	_____________________H________																								HPF57_0777
2159		unique	_____________________H________																								HPF57_0065
2167		unique	______________________H_______																									HPF30_0955
2168		unique	______________________H_______																									HPF30_0577
2169		unique	______________________H_______		Biotin sulfoxide reductase																							HPF30_0343
2170		unique	_______________________H______																										HPF16_1300
2171		unique	_______________________H______																										HPF16_0605
2197		unique	________________________H_____		PARA protein																									HMPREF0462_1506
2198		unique	________________________H_____		PARA protein																									HMPREF0462_1505
2199		unique	________________________H_____		Conserved hypothetical protein																									HMPREF0462_1041
2200		unique	________________________H_____		Outer membrane protein																									HMPREF0462_0975
2201		unique	________________________H_____		Outer membrane protein																									HMPREF0462_0974
2202		unique	________________________H_____		Hypothetical protein																									mHMPREF0462_0653
2203		unique	________________________H_____		Conserved hypothetical protein																									HMPREF0462_0528
2204		unique	________________________H_____		Conserved hypothetical protein																									HMPREF0462_0104
2077		unique	_________________________H____		Hypothetical protein jhp1073																										HOki310_1_1042
2078		unique	_________________________H____		Hypothetical protein HPSH_05290																										HOki310_1_0931
2079		unique	_________________________H____		(GeneMarkS:3, GlimmerI:3, )																										HOki310_1_0589
2080		unique	_________________________H____		(GeneMarkS:2, GlimmerI:3, )																										HOki310_1_0021
2211		unique	__________________________H___		(GlimmerI:3, )																											aH51_1_090
2212		unique	__________________________H___		Ref|YP_001909515.1| hypothetical protein HPSH_00090																											aH51_1_072
2213		unique	__________________________H___		Ref|YP_002301961.1| VirB10 type IV secretion protein																											aH51_1_069
2216		unique	__________________________H___		Hypothetical protein																											KHP_0570
2217		unique	__________________________H___		(GeneMarkS:2, GlimmerI:3, )																											aH51_1_024
2218		unique	__________________________H___		Ref|YP_001909585.1| type II restriction enzyme M protein																											aH51_1_012
2219		unique	__________________________H___		Ref|YP_001910827.1| hypothetical protein HPSH_06995																											aH51_1_005
2160		unique	___________________________H__		Hypothetical protein HPSH_07325																												HPF32_1323
2161		unique	___________________________H__		Hypothetical protein jhp0110																												HPF32_1121
2165		unique	___________________________H__																														HPF32_0724
2166		unique	___________________________H__		Hypothetical protein jhp0681																												HPF32_0711
2205		unique	____________________________H_		Type II site-specific deoxyribonuclease																													HPKB_1375
2206		unique	____________________________H_		Ref|YP_001910428.1| iron-regulated outer membrane protein																													aH52_1_065
2207		unique	____________________________H_		Cag island protein																													HPKB_0807
2208		unique	____________________________H_		Hypothetical protein																													HPKB_0591
2209		unique	____________________________H_		Ref|NP_223503.1| type I restrictionenzyme																													aH52_1_046
2210		unique	____________________________H_		Ref|YP_001909755.1| Endonuclease MjaVIP																													aH52_1_031
2081		unique	_____________________________H		(GeneMarkS:3, GlimmerI:3, )																														HOki113_1_0766
2082		unique	_____________________________H		(GeneMarkS:3, GlimmerI:3, )																														HOki113_1_0693
2083		unique	_____________________________H		50S ribosomal protein L9																														HOki113_1_0496
2084		unique	_____________________________H		Type II restriction endonuclease																														HOki113_1_0468
2085		unique	_____________________________H		Outer membrane protein HofA																														HOki113_1_0219
